# Supplementary material for: (E)-N′-(3,5-Dibromo-2-hydroxy­benzyl­idene)-4-hydroxy­benzohydrazide monohydrate
Source: Acta Crystallogr Sect E Struct Rep Online. 2008 Sep 27;64(Pt 10):o2022. doi: 10.1107/S1600536808030304 (PMC2959471; doi:10.1107/S1600536808030304)
Supplement: Supplementary file 2 [file e-64-o2022-Isup2.hkl]

# 
# h,k,l, Fc-squared, Fo-squared, sigma(Fo-squared) and status flag 
# 
data_I
_shelx_title ' A in P2(1)/c' 
_shelx_refln_list_code          4 
_shelx_F_calc_maximum      302.14 
_exptl_crystal_F_000       848.00 
_reflns_d_resolution_high  0.7829 
 
loop_ 
 _symmetry_equiv_pos_as_xyz 
 'x, y, z' 
 '-x, y+1/2, -z+1/2' 
 '-x, -y, -z' 
 'x, -y-1/2, z-1/2' 
 
_cell_length_a     6.9840 
_cell_length_b    12.6778 
_cell_length_c    17.7215 
_cell_angle_alpha  90.000 
_cell_angle_beta   96.999 
_cell_angle_gamma  90.000 
 
_shelx_F_squared_multiplier     1.000 
 
loop_ 
 _refln_index_h 
 _refln_index_k 
 _refln_index_l 
 _refln_F_squared_calc 
 _refln_F_squared_meas 
 _refln_F_squared_sigma 
 _refln_observed_status 
   1   0   0    11035.55    11887.42    478.29 o 
   2   0   0    33936.79    34563.90   1381.39 o 
   3   0   0       51.65       49.00     23.77 o 
   4   0   0      184.04      194.94     28.99 o 
   5   0   0     1312.52     1127.31    152.87 o 
   6   0   0      910.24      803.37     75.21 o 
   7   0   0      784.04      769.09     78.84 o 
   8   0   0      396.84      336.58     61.68 o 
   1   1   0     4841.74     5072.24    145.92 o 
   2   1   0    91287.05    88980.62   2759.74 o 
   3   1   0    12509.16    13270.23    379.49 o 
   4   1   0    11763.91    11422.75    408.90 o 
   5   1   0     2662.39     2561.39     86.56 o 
   6   1   0     1290.41     1276.87     62.70 o 
   7   1   0      101.40       48.23     27.14 o 
   8   1   0        8.91       26.22     39.47 o 
   0   2   0    25569.85    25798.83   1030.21 o 
   1   2   0    19694.64    20617.73    582.79 o 
   2   2   0    19284.42    20517.78    706.25 o 
   3   2   0     2168.40     2040.16     71.98 o 
   4   2   0      287.21      271.79     22.13 o 
   5   2   0       49.33       46.28     21.80 o 
   6   2   0      515.12      457.25     44.14 o 
   7   2   0      176.29      198.48     41.61 o 
   8   2   0      230.97      230.25     49.46 o 
   1   3   0      746.18      766.47     27.51 o 
   2   3   0      484.35      517.03     22.48 o 
   3   3   0        5.73       -0.54     10.13 o 
   4   3   0     4926.80     4824.83    160.61 o 
   5   3   0      358.59      395.23     37.76 o 
   6   3   0      382.42      411.07     47.36 o 
   7   3   0        4.18        2.57     39.19 o 
   8   3   0        2.00      -16.96     44.95 o 
   0   4   0     2395.77     2416.13    106.30 o 
   1   4   0     1231.26     1236.75     42.11 o 
   2   4   0     1719.05     1782.13     58.06 o 
   3   4   0        3.25       -0.43     10.77 o 
   4   4   0     1536.81     1557.63     65.43 o 
   5   4   0      116.13      128.65     25.06 o 
   6   4   0      217.07      244.27     42.01 o 
   7   4   0       36.72       49.72     37.62 o 
   8   4   0        4.36       -8.01     44.66 o 
   1   5   0     2059.39     2142.09     69.79 o 
   2   5   0      636.71      621.47     27.52 o 
   3   5   0       97.04      132.31     19.30 o 
   4   5   0       95.50       70.67     22.89 o 
   5   5   0      360.83      356.24     40.86 o 
   6   5   0        3.47       -8.73     29.50 o 
   7   5   0       55.84       44.73     37.68 o 
   8   5   0       21.82       27.20     46.84 o 
   0   6   0     1603.09     1590.63     80.76 o 
   1   6   0      390.61      384.06     28.53 o 
   2   6   0      505.76      590.02     34.07 o 
   3   6   0       95.61      187.17     42.50 o 
   4   6   0       17.74       66.35     28.72 o 
   5   6   0       19.20      -19.29     26.29 o 
   6   6   0       27.86       34.38     32.22 o 
   7   6   0       10.47       47.93     39.14 o 
   8   6   0        1.37       64.44     48.45 o 
   1   7   0     1302.39     1453.69     55.04 o 
   2   7   0     1903.71     1904.82     75.90 o 
   3   7   0      293.12      384.30     65.04 o 
   4   7   0      896.60      835.01     59.79 o 
   5   7   0       99.38      116.10     34.59 o 
   6   7   0       15.96      -10.73     31.69 o 
   7   7   0       75.01       17.31     41.54 o 
   0   8   0     3806.85     3862.94    191.25 o 
   1   8   0     3040.25     3170.64    103.36 o 
   2   8   0     1777.34     1669.92     70.90 o 
   3   8   0        4.04       -7.22     26.01 o 
   4   8   0       93.07       69.15     31.90 o 
   5   8   0      452.01      451.91     51.26 o 
   6   8   0      222.17      217.12     45.22 o 
   7   8   0      103.82       90.77     46.21 o 
   1   9   0      345.48      407.16     48.39 o 
   2   9   0     1112.71     1037.74     66.24 o 
   3   9   0     1897.50     1801.67    144.11 o 
   4   9   0      646.77      678.10     60.06 o 
   5   9   0      144.05      117.18     41.47 o 
   6   9   0       56.70       66.97     44.40 o 
   7   9   0        1.90      -20.18     43.31 o 
   0  10   0     2362.30     2219.62    149.51 o 
   1  10   0       36.19       50.64     26.59 o 
   2  10   0       11.98      -31.94     29.26 o 
   3  10   0        2.82      -13.75     39.87 o 
   4  10   0       16.74      -64.27     42.85 o 
   5  10   0        0.07       -2.65     40.28 o 
   6  10   0        8.69       30.17     44.82 o 
   1  11   0       94.08      137.57     54.58 o 
   2  11   0       76.29       75.44     35.82 o 
   3  11   0      791.32      754.93     85.19 o 
   4  11   0      250.46      264.08     50.80 o 
   5  11   0       37.64      -13.30     42.53 o 
   6  11   0        6.03      -18.46     47.39 o 
   0  12   0     1233.21     1143.51    125.15 o 
   1  12   0     1225.52     1290.03    160.71 o 
   2  12   0      660.64      772.27    108.52 o 
   3  12   0       12.17        0.06     39.16 o 
   4  12   0       73.02       45.41     44.03 o 
   5  12   0      202.44       97.75     53.01 o 
   1  13   0      254.11      242.17     58.84 o 
   2  13   0      776.36      877.24    113.76 o 
   3  13   0      542.04      507.03     76.81 o 
   4  13   0      701.53      686.12     76.35 o 
   5  13   0      150.49       56.38     80.83 o 
   0  14   0      867.70      825.48    175.50 o 
   1  14   0      624.96      585.97    101.16 o 
   2  14   0      184.81       93.87     59.50 o 
   3  14   0      171.20      154.83     62.75 o 
   4  14   0       26.01       10.58     60.63 o 
   1  15   0        0.11       31.99     55.57 o 
   2  15   0      121.65       19.61     63.93 o 
   3  15   0       30.40      119.90     69.68 o 
  -8   1   1        0.92       48.81     52.29 o 
  -7   1   1      116.61       90.75     30.38 o 
  -6   1   1      438.01      449.72     36.98 o 
  -5   1   1      226.45      217.76     23.75 o 
  -4   1   1       13.93       10.61     14.02 o 
  -3   1   1        7.07       17.85     12.22 o 
  -2   1   1    51895.81    53136.80   1636.04 o 
  -1   1   1     1149.17     1260.03     42.47 o 
   0   1   1      147.17      158.50      7.47 o 
   1   1   1      882.70      969.61     30.83 o 
   2   1   1     6102.29     6184.46    179.66 o 
   3   1   1       97.93      110.35     14.13 o 
   4   1   1       20.34       13.44     15.44 o 
   5   1   1      726.54      706.60     38.27 o 
   6   1   1      612.47      643.50     52.93 o 
   7   1   1      116.36       93.01     29.00 o 
   8   1   1      112.01       63.21     49.97 o 
  -8   2   1       60.27       46.03     40.35 o 
  -7   2   1        0.46       -4.67     32.98 o 
  -6   2   1      110.17      112.27     26.76 o 
  -5   2   1     1116.39     1048.95     53.32 o 
  -4   2   1    20096.12    20057.69    627.95 o 
  -3   2   1      626.52      619.28     27.69 o 
  -2   2   1     1802.16     1766.50     55.30 o 
  -1   2   1      308.18      307.79     14.59 o 
   0   2   1     4794.36     5222.12    151.97 o 
   1   2   1    14150.67    14794.66    420.66 o 
   2   2   1      167.16      170.24     12.43 o 
   3   2   1    10680.41    10911.38    315.09 o 
   4   2   1     6500.89     6351.93    189.88 o 
   5   2   1     1426.75     1347.67     60.12 o 
   6   2   1      295.56      350.86     34.78 o 
   7   2   1       41.73      -21.57     29.58 o 
   8   2   1      141.14       81.75     62.99 o 
  -8   3   1        6.75       54.57     68.67 o 
  -7   3   1       12.25      -25.23     38.05 o 
  -6   3   1     1400.36     1294.15     76.93 o 
  -5   3   1      110.45      100.01     25.91 o 
  -4   3   1      788.44      797.44     45.00 o 
  -3   3   1     6532.47     6690.34    195.93 o 
  -2   3   1    10536.59    10636.90    304.65 o 
  -1   3   1    13037.74    13054.04    405.60 o 
   0   3   1     6544.92     7082.52    204.76 o 
   1   3   1     7228.69     7212.86    207.75 o 
   2   3   1     2686.66     2719.59     83.24 o 
   3   3   1      595.19      695.68     35.54 o 
   4   3   1       19.36       36.91     20.27 o 
   5   3   1     1748.88     1674.09     93.55 o 
   6   3   1     1708.72     1558.34     83.23 o 
   7   3   1      188.63      202.76     55.54 o 
   8   3   1       87.49       65.25     51.55 o 
  -8   4   1        1.99       27.14     48.19 o 
  -7   4   1      482.32      492.97     57.15 o 
  -6   4   1      516.11      579.40     91.33 o 
  -5   4   1      296.54      243.78     35.30 o 
  -4   4   1      103.81      164.32     27.27 o 
  -3   4   1      424.13      477.25     23.34 o 
  -2   4   1      503.72      552.37     23.52 o 
  -1   4   1     5791.13     5804.00    179.29 o 
   0   4   1     1112.79     1059.79     41.51 o 
   1   4   1     3146.18     3112.47     94.90 o 
   2   4   1     5440.96     5640.96    166.69 o 
   3   4   1     2783.11     2583.46     82.83 o 
   4   4   1     3088.87     3125.87    100.34 o 
   5   4   1      153.17      138.64     25.54 o 
   6   4   1      125.56       97.84     33.01 o 
   7   4   1        9.37       25.37     35.85 o 
   8   4   1        1.99      -41.39     50.26 o 
  -8   5   1       12.06        7.07     59.92 o 
  -7   5   1      105.71       74.75     40.69 o 
  -6   5   1      683.55      753.39    142.54 o 
  -5   5   1     1866.58     1947.76     96.14 o 
  -4   5   1     1858.37     1913.98    102.77 o 
  -3   5   1     2547.94     2593.56     83.05 o 
  -2   5   1       15.54       38.92     21.47 o 
  -1   5   1      155.33      181.00     15.04 o 
   0   5   1       66.34       88.14     12.97 o 
   1   5   1     3584.67     3828.17    117.84 o 
   2   5   1       28.64       21.94     11.01 o 
   3   5   1     2221.11     2261.24     75.20 o 
   4   5   1      621.39      651.29     47.15 o 
   5   5   1      212.67      267.46     35.92 o 
   6   5   1        1.01       21.06     32.10 o 
   7   5   1        2.25        3.41     33.21 o 
   8   5   1       13.84       31.76     51.46 o 
  -8   6   1       99.25      113.78     53.40 o 
  -7   6   1       84.60      152.79     45.81 o 
  -6   6   1       10.87       35.88     43.77 o 
  -5   6   1        9.48      -11.72     27.13 o 
  -4   6   1     1514.86     1442.89     92.03 o 
  -3   6   1     6678.59     6528.01    271.18 o 
  -2   6   1     3370.22     3112.18    107.49 o 
  -1   6   1     5710.05     5700.62    170.15 o 
   0   6   1     2128.10     2106.09     70.77 o 
   1   6   1     3793.67     3923.07    122.00 o 
   2   6   1      259.30      269.45     19.97 o 
   3   6   1     1050.38     1089.41     58.77 o 
   4   6   1      906.72      953.91     61.55 o 
   5   6   1       29.13       66.27     34.70 o 
   6   6   1       59.95       -1.84     32.59 o 
   7   6   1       55.81       58.87     41.41 o 
   8   6   1        6.05      -18.27     53.50 o 
  -8   7   1       27.05       93.55     59.13 o 
  -7   7   1      206.71      236.79     50.93 o 
  -6   7   1      650.88      737.47     90.66 o 
  -5   7   1     1194.75     1290.75     79.83 o 
  -4   7   1      407.43      418.99     47.38 o 
  -3   7   1      432.52      418.32     40.42 o 
  -2   7   1      166.33      151.92     32.30 o 
  -1   7   1      757.29      826.55     69.34 o 
   0   7   1      576.90      630.57     46.83 o 
   1   7   1     3936.91     4250.99    133.90 o 
   2   7   1     4633.94     4510.51    139.56 o 
   3   7   1     1240.39     1216.01     68.94 o 
   4   7   1      452.00      538.09     48.72 o 
   5   7   1       15.33      -16.26     32.15 o 
   6   7   1       19.84       30.63     35.28 o 
   7   7   1        5.85      -10.75     37.57 o 
  -7   8   1       20.91      -33.29     43.85 o 
  -6   8   1        6.06      -21.03     36.27 o 
  -5   8   1       98.57      174.35     63.68 o 
  -4   8   1      299.81      328.04     43.38 o 
  -3   8   1      178.07      211.81     34.70 o 
  -2   8   1       77.91       81.62     22.14 o 
  -1   8   1     2341.36     2407.42     98.43 o 
   0   8   1     3199.40     3150.18    102.91 o 
   1   8   1      555.46      542.09     33.76 o 
   2   8   1     1264.92     1400.83     70.49 o 
   3   8   1      130.58      105.43     31.68 o 
   4   8   1       13.86       28.60     31.30 o 
   5   8   1      117.77      119.98     40.34 o 
   6   8   1       11.12       66.38     49.70 o 
   7   8   1        4.68        2.72     41.21 o 
  -7   9   1        1.29      -24.15     45.09 o 
  -6   9   1        0.58      -36.56     36.86 o 
  -5   9   1        4.24       -2.35     32.82 o 
  -4   9   1        8.25       24.31     33.65 o 
  -3   9   1      637.04      627.84     58.11 o 
  -2   9   1       28.41       26.24     33.45 o 
  -1   9   1     2049.13     2118.89     87.30 o 
   0   9   1     3506.25     3589.83    117.84 o 
   1   9   1      340.54      416.59     47.75 o 
   2   9   1        3.52      -23.42     21.85 o 
   3   9   1      520.25      591.32     54.30 o 
   4   9   1      533.04      484.23     52.52 o 
   5   9   1      396.18      406.86     57.10 o 
   6   9   1      358.71      433.04     56.82 o 
   7   9   1       29.74       -1.58     47.06 o 
  -7  10   1        0.37      -26.78    105.89 o 
  -6  10   1       20.92       72.56     55.77 o 
  -5  10   1      374.12      413.91     56.54 o 
  -4  10   1      436.61      543.35     57.90 o 
  -3  10   1      392.27      337.98     45.71 o 
  -2  10   1     2230.11     2192.63    107.83 o 
  -1  10   1       17.46       42.07     26.45 o 
   0  10   1      345.43      352.01     49.51 o 
   1  10   1     4165.74     4340.93    156.01 o 
   2  10   1     3480.09     3708.24    266.25 o 
   3  10   1     2216.07     2086.40    106.54 o 
   4  10   1     1420.79     1190.53     82.73 o 
   5  10   1      229.84      203.56     50.04 o 
   6  10   1        8.39       11.14     43.20 o 
  -6  11   1       53.55        1.53     51.81 o 
  -5  11   1       22.60        7.50     43.81 o 
  -4  11   1       24.55       38.23     40.71 o 
  -3  11   1      244.30      352.26     48.79 o 
  -2  11   1     1526.52     1420.02    147.59 o 
  -1  11   1     1704.93     1862.96    100.90 o 
   0  11   1     3424.59     3316.73    145.22 o 
   1  11   1      986.53     1014.01     69.95 o 
   2  11   1     3112.93     3174.72    144.42 o 
   3  11   1        0.15      -10.18     33.77 o 
   4  11   1      300.57      297.00     50.67 o 
   5  11   1      246.94      190.64     50.25 o 
   6  11   1      333.92      346.79     60.52 o 
  -5  12   1      104.12       83.21     50.16 o 
  -4  12   1      630.26      539.97     64.12 o 
  -3  12   1      260.38      219.90     45.87 o 
  -2  12   1       34.41       22.79     37.64 o 
  -1  12   1       21.09      -48.48     37.35 o 
   0  12   1      126.00      195.12     40.46 o 
   1  12   1       14.32       25.04     41.47 o 
   2  12   1      576.05      708.54     92.58 o 
   3  12   1      212.14      199.61     48.19 o 
   4  12   1     1543.42     1495.52    116.12 o 
   5  12   1      117.52       61.05     52.02 o 
  -5  13   1       42.11       12.87     50.81 o 
  -4  13   1       72.97      135.67     52.61 o 
  -3  13   1       98.10      122.53     61.00 o 
  -2  13   1      181.45      183.05     76.87 o 
  -1  13   1       17.35       38.19     46.04 o 
   0  13   1       37.18       86.94     48.12 o 
   1  13   1        2.64      -18.64     45.84 o 
   2  13   1        9.99       31.80     51.17 o 
   3  13   1       99.51      -19.20     50.79 o 
   4  13   1      175.94      171.14     56.07 o 
   5  13   1        5.81      -23.05     61.22 o 
  -4  14   1        3.69       26.83     59.58 o 
  -3  14   1      241.54      236.98     67.67 o 
  -2  14   1      342.07      413.34     71.84 o 
  -1  14   1       94.46      125.75     54.06 o 
   0  14   1       30.52      -44.48     70.25 o 
   1  14   1      125.94      212.67     60.82 o 
   2  14   1      442.49      450.31     77.50 o 
   3  14   1      125.08       90.24     64.83 o 
   4  14   1       27.89       89.03     66.71 o 
  -3  15   1       93.88      -29.25     92.94 o 
  -2  15   1       48.57      -18.20     53.08 o 
  -1  15   1      366.74      184.76     73.52 o 
   0  15   1      562.66      457.89    104.95 o 
   1  15   1      313.64      471.84    103.40 o 
   2  15   1       80.46      -10.25     57.01 o 
   3  15   1       47.63      -19.57     62.76 o 
   0  16   1       25.56       17.12    104.50 o 
  -8   0   2        7.29      -34.84     44.23 o 
  -7   0   2       36.18       11.90     38.71 o 
  -6   0   2      247.63      222.56     46.43 o 
  -5   0   2       19.64       38.55     30.27 o 
  -4   0   2      831.59      852.43     77.06 o 
  -3   0   2       98.59       78.07     17.76 o 
  -2   0   2    26769.14    28509.18   1137.76 o 
  -1   0   2     3231.57     3375.73    138.65 o 
   0   0   2     5110.47     5298.20    214.05 o 
   1   0   2     3194.66     3250.50    134.41 o 
   2   0   2      779.03      815.48     50.53 o 
   3   0   2     1614.21     1608.01     93.97 o 
   4   0   2     3689.83     3564.56    194.51 o 
   5   0   2      667.52      558.37     48.64 o 
   6   0   2      982.67      915.64     67.37 o 
   7   0   2       95.34      138.57     67.76 o 
   8   0   2       16.33       24.90     51.56 o 
  -8   1   2        0.79      -70.01     62.78 o 
  -7   1   2        6.90      -31.23     24.90 o 
  -6   1   2       10.21       -4.87     21.75 o 
  -5   1   2      401.87      416.97     30.10 o 
  -4   1   2     4649.13     4838.17    147.40 o 
  -3   1   2      101.06      109.32     18.66 o 
  -2   1   2       12.52        2.03      7.27 o 
  -1   1   2     1596.01     1564.81     47.36 o 
   0   1   2     2391.09     2431.82     71.26 o 
   1   1   2     3916.88     4178.83    121.35 o 
   2   1   2     4555.36     4588.34    135.03 o 
   3   1   2      312.80      351.98     21.45 o 
   4   1   2      119.41      134.21     18.69 o 
   5   1   2      102.84      115.40     21.01 o 
   6   1   2      150.69      130.66     30.06 o 
   7   1   2      128.46      138.39     36.04 o 
   8   1   2       34.23       63.87     57.76 o 
  -8   2   2      138.65      120.86     44.28 o 
  -7   2   2      203.10      235.29     44.90 o 
  -6   2   2     1308.69     1123.95     62.23 o 
  -5   2   2      646.13      675.09     59.57 o 
  -4   2   2      496.57      565.31     34.66 o 
  -3   2   2       92.88      144.85     19.65 o 
  -2   2   2      601.91      575.58     26.14 o 
  -1   2   2     2183.42     2219.77     66.76 o 
   0   2   2     3624.87     3884.01    114.54 o 
   1   2   2    17678.76    17774.84    504.51 o 
   2   2   2      771.81      771.10     29.74 o 
   3   2   2     2962.16     2985.01     92.99 o 
   4   2   2      932.06      904.17     40.02 o 
   5   2   2      243.80      193.48     23.80 o 
   6   2   2        2.68      -37.14     24.76 o 
   7   2   2        1.15        9.17     33.65 o 
   8   2   2        6.83        0.65     60.44 o 
  -8   3   2       33.21       25.03     50.35 o 
  -7   3   2       19.68      -28.86     32.91 o 
  -6   3   2     2038.36     1724.07     91.50 o 
  -5   3   2      605.18      595.80     40.27 o 
  -4   3   2     4704.90     4530.50    171.91 o 
  -3   3   2     9267.68     9135.46    327.28 o 
  -2   3   2    13929.75    13957.34    439.52 o 
  -1   3   2     2874.53     2815.59     93.23 o 
   0   3   2     9106.96     9239.09    265.88 o 
   1   3   2     1280.78     1270.82     43.37 o 
   2   3   2     1569.41     1514.16     51.02 o 
   3   3   2     7624.44     7581.46    222.85 o 
   4   3   2     1979.99     1875.67     66.33 o 
   5   3   2     1313.36     1314.54     62.02 o 
   6   3   2      109.81      136.96     32.07 o 
   7   3   2      163.51      221.04     42.59 o 
   8   3   2       17.20       -2.31     67.66 o 
  -8   4   2      806.52      807.49    193.18 o 
  -7   4   2      438.59      495.22     58.31 o 
  -6   4   2      805.20     1058.21    170.40 o 
  -5   4   2      587.78      551.67     47.18 o 
  -4   4   2      809.40      729.24     40.55 o 
  -3   4   2      287.26      322.47     27.33 o 
  -2   4   2     1040.71      968.12     48.36 o 
  -1   4   2    26749.84    26296.72    903.73 o 
   0   4   2    29834.07    29632.63    918.99 o 
   1   4   2    14929.81    15149.05    433.07 o 
   2   4   2    12258.18    12660.33    364.79 o 
   3   4   2     2100.77     2109.12     70.45 o 
   4   4   2       28.36       21.35     15.68 o 
   5   4   2       33.54       20.96     23.14 o 
   6   4   2       55.47       77.41     31.37 o 
   7   4   2      224.84      267.24     56.38 o 
   8   4   2       19.89       33.32     79.70 o 
  -8   5   2       35.26       60.32     53.00 o 
  -7   5   2        3.64      -48.99     34.96 o 
  -6   5   2      212.60      205.38     39.96 o 
  -5   5   2     2056.69     2266.07    198.11 o 
  -4   5   2     2386.76     2332.51    101.39 o 
  -3   5   2     5023.02     4827.47    162.09 o 
  -2   5   2    14930.38    14297.26    448.69 o 
  -1   5   2     3310.90     3163.42     96.53 o 
   0   5   2     1163.70     1024.75     39.97 o 
   1   5   2     3381.48     3594.35    111.93 o 
   2   5   2     8071.99     8539.23    273.79 o 
   3   5   2      418.78      387.24     27.29 o 
   4   5   2     1590.59     1512.28    138.33 o 
   5   5   2     1714.67     1750.74     89.51 o 
   6   5   2      317.03      435.43     48.35 o 
   7   5   2       76.20      111.79     49.58 o 
   8   5   2       16.04      -64.21     65.32 o 
  -8   6   2       68.75      104.50     51.69 o 
  -7   6   2       16.44       48.34     40.58 o 
  -6   6   2        1.65       37.01     34.32 o 
  -5   6   2        8.69       38.11     29.44 o 
  -4   6   2      357.91      344.43     38.08 o 
  -3   6   2      631.57      628.33     45.92 o 
  -2   6   2      597.55      585.48     35.43 o 
  -1   6   2     1437.56     1413.85     52.32 o 
   0   6   2     8690.92     9142.34    268.15 o 
   1   6   2       91.31       36.01     14.53 o 
   2   6   2      476.74      491.79     28.31 o 
   3   6   2      118.06      140.68     19.10 o 
   4   6   2      242.89      246.66     35.02 o 
   5   6   2       93.44       64.86     36.87 o 
   6   6   2       55.52       61.67     34.02 o 
   7   6   2       56.16       48.20     49.62 o 
   8   6   2        4.97      175.59    154.67 o 
  -8   7   2       49.62       29.85     58.34 o 
  -7   7   2       73.14       72.02     46.74 o 
  -6   7   2       94.09       53.25     37.24 o 
  -5   7   2       98.78       53.33     46.35 o 
  -4   7   2      126.31      113.39     31.78 o 
  -3   7   2      480.11      472.77     42.54 o 
  -2   7   2      123.62      177.99     24.03 o 
  -1   7   2     3455.99     3596.19    113.09 o 
   0   7   2       27.15       14.05     15.31 o 
   1   7   2       33.97       38.99     16.53 o 
   2   7   2     1580.68     1525.28     60.88 o 
   3   7   2        3.57       11.32     20.57 o 
   4   7   2      775.34      846.65     61.11 o 
   5   7   2       25.63       65.20     33.75 o 
   6   7   2        1.12      -18.28     34.27 o 
   7   7   2      118.01       91.09     53.07 o 
  -7   8   2       96.96      143.02     49.89 o 
  -6   8   2      254.55      227.32     46.83 o 
  -5   8   2      464.30      501.14     54.16 o 
  -4   8   2     1032.87      993.52     69.09 o 
  -3   8   2        7.95       -6.32     26.32 o 
  -2   8   2     1282.24     1384.28     74.61 o 
  -1   8   2     2916.60     2736.12    123.85 o 
   0   8   2     6701.19     6352.77    193.04 o 
   1   8   2     1989.64     2000.77     74.05 o 
   2   8   2     1625.08     1560.90     91.38 o 
   3   8   2      148.65       67.31     31.41 o 
   4   8   2      202.82      161.29     49.06 o 
   5   8   2       62.10       92.19     36.50 o 
   6   8   2      318.37      277.19     48.30 o 
   7   8   2       96.25       15.11     55.53 o 
  -7   9   2        2.42       68.89     49.82 o 
  -6   9   2       44.44        9.72     40.09 o 
  -5   9   2       55.48       78.69     38.62 o 
  -4   9   2     1305.78     1197.80     78.58 o 
  -3   9   2     2262.57     2195.72    124.53 o 
  -2   9   2     8551.55     8649.35    405.79 o 
  -1   9   2      303.13      367.50     53.39 o 
   0   9   2        1.96      -18.27     18.64 o 
   1   9   2      142.87      162.52     28.07 o 
   2   9   2     2394.24     2220.59     92.63 o 
   3   9   2      937.22      866.81     64.65 o 
   4   9   2     1020.31     1138.91     78.34 o 
   5   9   2      201.05      200.55     44.52 o 
   6   9   2      225.79      239.06     51.22 o 
   7   9   2        3.37       12.69     57.98 o 
  -7  10   2       35.76      -14.94     53.36 o 
  -6  10   2        3.91       19.86     45.66 o 
  -5  10   2      250.23      233.89     50.07 o 
  -4  10   2        0.66      -47.03     31.60 o 
  -3  10   2       26.16       32.75     34.53 o 
  -2  10   2      326.19      266.32     40.49 o 
  -1  10   2      338.88      331.95     36.40 o 
   0  10   2     6537.36     6061.42    220.00 o 
   1  10   2      721.87      740.49     52.75 o 
   2  10   2      332.60      336.67     44.32 o 
   3  10   2      128.80      111.42     37.99 o 
   4  10   2      128.06      158.73     42.85 o 
   5  10   2        2.62      -27.13     40.59 o 
   6  10   2        0.84       29.27     46.16 o 
  -6  11   2       89.26       53.80     49.10 o 
  -5  11   2       39.44       13.68     44.45 o 
  -4  11   2      108.43      120.47     42.56 o 
  -3  11   2       52.07       29.80     60.46 o 
  -2  11   2        8.65       26.81     33.73 o 
  -1  11   2      599.21      567.07     53.79 o 
   0  11   2       36.07       48.44     33.91 o 
   1  11   2      224.54      244.30     41.62 o 
   2  11   2      170.75      230.58     43.52 o 
   3  11   2       69.69      149.71     44.59 o 
   4  11   2       11.68      -14.91     38.54 o 
   5  11   2        0.29      -59.01     42.68 o 
   6  11   2       18.38       84.35     50.41 o 
  -5  12   2       28.01      -15.72     46.88 o 
  -4  12   2      165.23      147.13     48.05 o 
  -3  12   2      139.77      134.10     58.32 o 
  -2  12   2      154.28      133.38     43.91 o 
  -1  12   2      433.14      447.06     71.43 o 
   0  12   2      505.30      666.68     83.54 o 
   1  12   2      277.57      407.98     97.49 o 
   2  12   2       74.87       95.52     74.37 o 
   3  12   2       24.10      -35.65     37.82 o 
   4  12   2        5.33       -3.31     44.65 o 
   5  12   2      220.83      120.38     53.63 o 
  -5  13   2      111.89      112.53     54.55 o 
  -4  13   2      179.22      264.12     91.58 o 
  -3  13   2      224.90      201.21     50.56 o 
  -2  13   2      489.28      437.25     66.60 o 
  -1  13   2       10.06       43.47     75.63 o 
   0  13   2       51.33      113.64     50.43 o 
   1  13   2      428.38      428.64    124.14 o 
   2  13   2      257.58      233.83     62.02 o 
   3  13   2      818.60      718.54     94.42 o 
   4  13   2        6.27      -31.78     46.43 o 
   5  13   2       57.53       31.83     80.49 o 
  -4  14   2        1.04      -25.29     52.48 o 
  -3  14   2       45.95      175.54     63.59 o 
  -2  14   2       77.41      -45.22     46.58 o 
  -1  14   2      232.90      285.18     84.93 o 
   0  14   2      308.79      293.33     93.01 o 
   1  14   2       48.58      -14.28     58.76 o 
   2  14   2       49.97      -33.90     55.53 o 
   3  14   2       26.99       77.13     65.16 o 
   4  14   2        7.00       61.21     67.09 o 
  -3  15   2       44.98      -38.29    122.74 o 
  -2  15   2       13.77       76.95     61.76 o 
  -1  15   2       78.02      101.54     56.57 o 
   0  15   2       21.34       85.57     79.33 o 
   1  15   2       79.82       43.83     80.25 o 
   2  15   2        0.45      -45.16     62.32 o 
   3  15   2       44.69       78.03     70.94 o 
   0  16   2      182.35       19.90    102.00 o 
  -8   1   3        0.27      -20.75     43.72 o 
  -7   1   3      117.23       75.59     30.55 o 
  -6   1   3      131.90      159.22     30.28 o 
  -5   1   3      131.17      176.76     25.27 o 
  -4   1   3     4696.90     4616.69    141.23 o 
  -3   1   3       31.10       38.48     11.60 o 
  -2   1   3      188.85      178.96     12.42 o 
  -1   1   3    11918.29    11920.23    338.93 o 
   0   1   3       98.75       92.18      7.33 o 
   1   1   3     6254.57     6455.93    203.75 o 
   2   1   3      826.47      792.26     29.87 o 
   3   1   3      532.42      620.94     28.76 o 
   4   1   3       21.18       23.23     15.37 o 
   5   1   3      339.71      269.27     30.97 o 
   6   1   3       15.61       63.92     25.51 o 
   7   1   3       60.56       87.01     72.01 o 
   8   1   3       24.33       59.55     37.57 o 
  -8   2   3       30.86      -16.22     38.12 o 
  -7   2   3      111.66       99.68     38.24 o 
  -6   2   3      784.12      689.52     47.15 o 
  -5   2   3      618.16      551.17     38.73 o 
  -4   2   3     2105.26     2143.12     71.90 o 
  -3   2   3     3351.10     3301.83    100.71 o 
  -2   2   3     5248.23     5579.75    179.97 o 
  -1   2   3     6438.02     6631.46    190.20 o 
   0   2   3      700.97      706.68     42.84 o 
   1   2   3       48.27       62.36      9.47 o 
   2   2   3      208.50      197.52     14.25 o 
   3   2   3     2888.61     2844.57     90.07 o 
   4   2   3      745.02      783.29     37.26 o 
   5   2   3      267.29      291.08     27.09 o 
   6   2   3      130.92      139.22     28.98 o 
   7   2   3       72.37       43.47     49.57 o 
   8   2   3        0.67      -24.44     57.57 o 
  -8   3   3      110.56      176.76     64.24 o 
  -7   3   3      108.92       64.90     37.43 o 
  -6   3   3     1048.45      949.42     90.33 o 
  -5   3   3     1220.74     1272.37     61.59 o 
  -4   3   3      936.52      925.08     45.54 o 
  -3   3   3      171.60      174.05     20.78 o 
  -2   3   3      101.50       86.75     13.12 o 
  -1   3   3     1443.12     1496.66     48.26 o 
   0   3   3      629.36      660.43     31.47 o 
   1   3   3     4029.91     3922.49    117.83 o 
   2   3   3     1016.84     1006.87     37.31 o 
   3   3   3      267.79      296.23     20.73 o 
   4   3   3      330.08      378.65     26.32 o 
   5   3   3      188.16      212.31     27.93 o 
   6   3   3       28.76       50.23     25.93 o 
   7   3   3       24.53        7.41     55.54 o 
   8   3   3        4.12       57.02     67.57 o 
  -8   4   3      248.31      172.71     56.39 o 
  -7   4   3       25.26       88.50     44.66 o 
  -6   4   3      216.96      212.97     41.50 o 
  -5   4   3      170.55      157.90     31.83 o 
  -4   4   3       35.13       67.47     18.32 o 
  -3   4   3       17.14       28.83     14.17 o 
  -2   4   3      580.11      638.54     38.18 o 
  -1   4   3      557.72      585.76     24.35 o 
   0   4   3      242.51      292.36     18.86 o 
   1   4   3     8199.61     8483.94    247.62 o 
   2   4   3     4579.84     4715.57    142.42 o 
   3   4   3      107.29      105.30     16.41 o 
   4   4   3      167.01      160.03     20.44 o 
   5   4   3       92.23       99.07     26.61 o 
   6   4   3       45.68       20.85     34.19 o 
   7   4   3        0.11       70.51     56.44 o 
   8   4   3        2.02     -100.94     67.29 o 
  -8   5   3       98.20       98.80     55.37 o 
  -7   5   3       12.64       25.85     39.75 o 
  -6   5   3       62.03       41.49     34.22 o 
  -5   5   3       19.18       55.06     29.64 o 
  -4   5   3       14.40       46.59     23.69 o 
  -3   5   3     2894.14     2667.37    110.10 o 
  -2   5   3     5547.58     5029.09    165.46 o 
  -1   5   3     8756.39     8972.19    284.08 o 
   0   5   3    21800.69    22606.19    644.61 o 
   1   5   3     4444.87     4219.61    130.19 o 
   2   5   3     1935.45     1885.90     65.96 o 
   3   5   3       53.51      101.29     16.85 o 
   4   5   3      234.16      222.70     23.69 o 
   5   5   3      623.42      613.77     56.69 o 
   6   5   3      346.68      388.10     44.47 o 
   7   5   3      175.99      199.15     70.92 o 
   8   5   3       71.28       76.46     73.96 o 
  -8   6   3       28.75      -34.20     81.19 o 
  -7   6   3      250.42      309.57     54.19 o 
  -6   6   3      597.28      668.33     78.36 o 
  -5   6   3     1955.34     1921.62     97.34 o 
  -4   6   3     5157.87     4922.00    223.84 o 
  -3   6   3     5557.69     4958.94    191.09 o 
  -2   6   3     4993.53     4674.23    156.66 o 
  -1   6   3       37.82        5.53     11.06 o 
   0   6   3     2309.38     2466.82     81.71 o 
   1   6   3     1224.80     1097.61     52.02 o 
   2   6   3    10864.26    10614.42    309.84 o 
   3   6   3     9833.76     9674.50    312.84 o 
   4   6   3     6293.32     6199.41    534.42 o 
   5   6   3      870.23      934.98     64.19 o 
   6   6   3      274.06      259.69     41.90 o 
   7   6   3       14.80       29.30     67.50 o 
  -8   7   3       91.34       43.01     70.63 o 
  -7   7   3      187.70      215.69     97.59 o 
  -6   7   3     1406.00     1492.73     93.49 o 
  -5   7   3       28.32      -18.48     31.90 o 
  -4   7   3      443.86      364.36     42.72 o 
  -3   7   3     3271.18     3022.99    126.98 o 
  -2   7   3    12234.56    10895.15    397.16 o 
  -1   7   3     5865.03     5617.94    174.28 o 
   0   7   3    11824.77    11715.78    342.47 o 
   1   7   3     7591.89     7422.32    223.89 o 
   2   7   3     5537.42     5351.82    183.85 o 
   3   7   3      335.10      385.60     54.41 o 
   4   7   3       30.22       15.29     29.88 o 
   5   7   3      855.17      876.40     64.80 o 
   6   7   3      869.42      779.82     84.97 o 
   7   7   3      190.84      406.43     92.45 o 
  -7   8   3       48.13       80.71     51.26 o 
  -6   8   3      520.77      641.54     65.42 o 
  -5   8   3      960.22     1015.01     74.62 o 
  -4   8   3     6649.16     6676.62    259.37 o 
  -3   8   3       16.68       31.90     27.17 o 
  -2   8   3      119.14      144.21     30.39 o 
  -1   8   3       95.97       94.40     27.86 o 
   0   8   3      116.51      112.54     21.16 o 
   1   8   3     2476.67     2513.89     88.54 o 
   2   8   3     1169.94     1195.72     53.73 o 
   3   8   3     2201.20     2254.52    131.56 o 
   4   8   3     2424.12     2405.02    116.62 o 
   5   8   3      658.12      779.36     75.68 o 
   6   8   3      251.03      269.90     60.34 o 
   7   8   3       34.28       19.39     81.24 o 
  -7   9   3        0.47      -24.10     49.58 o 
  -6   9   3        3.04      -36.87     39.49 o 
  -5   9   3      418.49      442.07     55.48 o 
  -4   9   3      367.19      381.18     48.13 o 
  -3   9   3      900.60      902.99     65.41 o 
  -2   9   3     3026.33     2802.66    123.99 o 
  -1   9   3      540.35      559.55     51.11 o 
   0   9   3       11.34       17.37     36.20 o 
   1   9   3        7.06       15.08     29.10 o 
   2   9   3      157.09      163.95     45.88 o 
   3   9   3        3.10       26.82     31.67 o 
   4   9   3       23.36       29.86     34.69 o 
   5   9   3        3.31      -25.98     37.72 o 
   6   9   3       14.05       33.44     54.07 o 
   7   9   3       82.85      -76.74    111.35 o 
  -7  10   3      101.47      143.45     89.37 o 
  -6  10   3       14.00       46.57     49.10 o 
  -5  10   3       13.83      -22.09     39.95 o 
  -4  10   3       87.42      135.53     40.43 o 
  -3  10   3      293.43      319.44     45.59 o 
  -2  10   3      178.36      184.57     37.56 o 
  -1  10   3     1367.05     1435.81    105.06 o 
   0  10   3     1049.73     1120.00     63.84 o 
   1  10   3      109.25       79.98     28.11 o 
   2  10   3      103.68       42.42     32.02 o 
   3  10   3       54.40       16.91     51.76 o 
   4  10   3      216.13      186.43     45.17 o 
   5  10   3       36.79      -15.07     40.20 o 
   6  10   3        0.67       20.75     57.83 o 
  -6  11   3      146.97      146.08     54.69 o 
  -5  11   3       84.71      148.21     48.13 o 
  -4  11   3      130.61      163.50     44.90 o 
  -3  11   3        9.81       14.99     34.22 o 
  -2  11   3       25.33       12.61     36.49 o 
  -1  11   3      555.86      444.17     50.62 o 
   0  11   3       84.69       81.96     35.16 o 
   1  11   3      869.31      926.84     71.92 o 
   2  11   3     1512.63     1498.48     90.54 o 
   3  11   3       12.67       39.32     37.90 o 
   4  11   3       61.31       61.15     42.00 o 
   5  11   3        6.55        0.93     45.21 o 
   6  11   3       21.64      -11.79     57.61 o 
  -5  12   3       60.36      105.54     52.51 o 
  -4  12   3      178.00      222.52     54.06 o 
  -3  12   3       63.10       13.88     37.05 o 
  -2  12   3       25.25        8.88     37.47 o 
  -1  12   3        2.19      -22.75     38.06 o 
   0  12   3      393.61      407.07     51.85 o 
   1  12   3      209.93      164.01     42.08 o 
   2  12   3     1196.72     1209.79    107.65 o 
   3  12   3       94.90       90.40     43.41 o 
   4  12   3       60.99      121.05     48.81 o 
   5  12   3       39.01       45.87     50.08 o 
  -5  13   3        5.37      -52.35     49.31 o 
  -4  13   3       24.84       37.49     48.21 o 
  -3  13   3       38.21      -54.56     47.87 o 
  -2  13   3        1.46       -1.89     43.28 o 
  -1  13   3      184.31      192.65     63.84 o 
   0  13   3      215.85      248.05     58.25 o 
   1  13   3      132.11      119.25     55.88 o 
   2  13   3        0.67      -47.20     51.25 o 
   3  13   3        4.00      -81.44     54.29 o 
   4  13   3      487.05      380.72     69.73 o 
   5  13   3       26.94      -26.69     58.89 o 
  -4  14   3      180.05       98.61     78.29 o 
  -3  14   3      344.42      395.97     77.00 o 
  -2  14   3      238.13      208.79     62.64 o 
  -1  14   3      231.40      209.20     57.56 o 
   0  14   3       25.96       90.24     51.68 o 
   1  14   3      475.00      390.72     98.44 o 
   2  14   3      250.77      284.18     74.23 o 
   3  14   3      299.91      218.50     74.24 o 
   4  14   3      346.26      262.42     82.44 o 
  -3  15   3        2.16       36.95     66.82 o 
  -2  15   3      225.77      185.43     63.21 o 
  -1  15   3      538.10      535.04     81.88 o 
   0  15   3      494.25      700.38    151.16 o 
   1  15   3      436.23      503.80    110.86 o 
   2  15   3      395.54      450.78     87.48 o 
  -8   0   4      150.53       80.81     79.23 o 
  -7   0   4      478.25      422.47     64.00 o 
  -6   0   4     2018.25     1892.99    127.54 o 
  -5   0   4     5650.73     5381.72    235.07 o 
  -4   0   4     2548.96     2439.99    114.22 o 
  -3   0   4      644.07      674.63     42.11 o 
  -2   0   4     2855.77     3069.33    131.37 o 
  -1   0   4    13930.22    13948.08    560.45 o 
   0   0   4    10654.39    11042.31    443.83 o 
   1   0   4    25960.73    25359.99   1231.82 o 
   2   0   4    11135.28    11102.91    450.23 o 
   3   0   4     4210.67     3889.68    167.59 o 
   4   0   4     3633.72     3910.24    172.53 o 
   5   0   4      299.27      294.44     38.98 o 
   6   0   4       14.68       75.54     43.07 o 
   7   0   4        1.94       15.46     67.20 o 
  -8   1   4       71.54       89.20     43.99 o 
  -7   1   4       51.52       35.42     35.12 o 
  -6   1   4       43.21       11.01     30.39 o 
  -5   1   4      480.04      464.18     35.79 o 
  -4   1   4      579.04      523.75     29.89 o 
  -3   1   4    17784.16    18567.24    529.07 o 
  -2   1   4    10490.30    10690.13    306.60 o 
  -1   1   4    27619.36    28000.63    791.78 o 
   0   1   4     9850.04    10102.24    317.46 o 
   1   1   4     2587.04     2568.46     77.01 o 
   2   1   4      467.95      571.17     51.05 o 
   3   1   4      211.08      241.28     18.56 o 
   4   1   4      542.84      468.84     28.65 o 
   5   1   4      679.92      701.31     38.36 o 
   6   1   4      372.48      462.49     42.72 o 
   7   1   4      136.30      212.45     59.43 o 
   8   1   4       28.06      107.93     59.52 o 
  -8   2   4       74.30       72.53     44.07 o 
  -7   2   4      344.52      308.15     48.94 o 
  -6   2   4       25.15      -19.98     23.44 o 
  -5   2   4     1405.85     1394.98     64.35 o 
  -4   2   4      698.88      699.39     34.23 o 
  -3   2   4     6845.76     7058.36    206.38 o 
  -2   2   4     1180.79     1163.47     40.04 o 
  -1   2   4      404.57      442.22     19.61 o 
   0   2   4       27.90        9.47      8.67 o 
   1   2   4     4675.91     4879.40    143.82 o 
   2   2   4     1415.91     1434.87     48.81 o 
   3   2   4     6687.07     6692.01    197.50 o 
   4   2   4     1001.69     1007.86     48.81 o 
   5   2   4     1299.85     1252.70     65.13 o 
   6   2   4      362.78      365.67     42.77 o 
   7   2   4       56.49       44.67     52.83 o 
   8   2   4        7.99       -6.76     59.43 o 
  -8   3   4       98.09       16.55     49.08 o 
  -7   3   4       28.40       48.30     37.19 o 
  -6   3   4       71.89      103.21     48.72 o 
  -5   3   4       78.18       89.70     24.92 o 
  -4   3   4      920.78      941.13     46.76 o 
  -3   3   4        5.42       33.53     16.61 o 
  -2   3   4     1065.44     1179.81     50.27 o 
  -1   3   4     9595.26     9763.57    280.72 o 
   0   3   4     3026.12     2771.94     85.43 o 
   1   3   4    13186.40    12846.65    402.43 o 
   2   3   4     3777.59     3763.10    114.68 o 
   3   3   4     2822.55     2694.47     86.78 o 
   4   3   4     1956.35     1901.82     67.51 o 
   5   3   4       33.76       46.63     20.57 o 
   6   3   4        5.13       26.19     31.05 o 
   7   3   4      100.17      128.39     75.90 o 
   8   3   4       84.48       54.52     71.55 o 
  -8   4   4       87.62       88.14    130.40 o 
  -7   4   4       60.93        8.57     38.42 o 
  -6   4   4      115.30      216.43     42.03 o 
  -5   4   4        0.08       14.17     27.88 o 
  -4   4   4       25.27       23.22     18.34 o 
  -3   4   4      274.06      262.15     23.39 o 
  -2   4   4     7865.57     7950.25    255.63 o 
  -1   4   4     9545.54     9022.75    261.08 o 
   0   4   4    17144.37    17429.01    498.47 o 
   1   4   4       21.43       45.14     13.30 o 
   2   4   4     1850.00     1982.95     66.78 o 
   3   4   4     2634.29     2672.80     87.77 o 
   4   4   4      472.02      470.83     30.77 o 
   5   4   4     1746.81     1746.86     75.93 o 
   6   4   4      733.51      745.14     58.62 o 
   7   4   4      205.96      225.11     79.23 o 
   8   4   4       52.15       48.60     77.38 o 
  -8   5   4        4.42       20.64     54.49 o 
  -7   5   4       16.89      -27.50     39.43 o 
  -6   5   4      248.62      264.03     44.05 o 
  -5   5   4      201.88      241.81     38.82 o 
  -4   5   4     1006.75      959.92     73.47 o 
  -3   5   4      763.34      751.36     51.67 o 
  -2   5   4     2591.87     2609.05    124.95 o 
  -1   5   4        8.44       14.24      9.34 o 
   0   5   4       80.92       53.15     20.44 o 
   1   5   4    12056.87    12579.94    364.36 o 
   2   5   4     6644.42     6884.26    206.15 o 
   3   5   4     1764.61     1762.07     64.17 o 
   4   5   4      726.32      819.07     41.41 o 
   5   5   4      228.58      271.33     31.35 o 
   6   5   4        6.92        9.38     81.69 o 
   7   5   4       32.60      -21.07    109.83 o 
  -8   6   4      254.48      301.52     83.42 o 
  -7   6   4       29.28       45.84     44.75 o 
  -6   6   4       18.52       -8.66     34.22 o 
  -5   6   4       74.08      141.63     34.46 o 
  -4   6   4       96.66      109.54     30.81 o 
  -3   6   4      386.35      268.57     32.87 o 
  -2   6   4       45.77       37.19     30.25 o 
  -1   6   4     1845.74     2012.94     67.40 o 
   0   6   4     3191.66     3598.71    114.42 o 
   1   6   4       12.72       13.26     17.76 o 
   2   6   4        1.88        0.79     20.63 o 
   3   6   4      480.65      523.60     32.67 o 
   4   6   4      472.79      501.29     38.08 o 
   5   6   4       67.67       43.76     32.43 o 
   6   6   4        6.29       34.99     44.05 o 
   7   6   4       14.92      168.62     74.24 o 
  -8   7   4        2.50       60.71     66.10 o 
  -7   7   4       40.59       76.31     48.42 o 
  -6   7   4      439.52      487.15     57.46 o 
  -5   7   4      136.34       95.37     35.83 o 
  -4   7   4      404.57      402.88     44.58 o 
  -3   7   4      463.21      444.19     69.25 o 
  -2   7   4      147.85      103.87     30.04 o 
  -1   7   4     3072.88     3016.83     97.88 o 
   0   7   4       76.23       76.58     18.04 o 
   1   7   4        0.82      -11.74     20.84 o 
   2   7   4       13.46        5.54     18.96 o 
   3   7   4      496.73      455.94     36.42 o 
   4   7   4      132.00      137.34     43.54 o 
   5   7   4      392.95      367.50     45.71 o 
   6   7   4       80.82       99.39     71.46 o 
   7   7   4       11.44      -42.56     68.48 o 
  -7   8   4       47.52       74.72     58.18 o 
  -6   8   4        7.09       50.45     42.00 o 
  -5   8   4      320.75      352.64     48.58 o 
  -4   8   4      551.01      504.38     51.20 o 
  -3   8   4      174.83      202.78     51.88 o 
  -2   8   4      479.42      380.15     40.48 o 
  -1   8   4     3029.94     2923.97    111.12 o 
   0   8   4     3057.70     2966.33     99.43 o 
   1   8   4     4193.98     4073.58    132.40 o 
   2   8   4      925.54     1031.81     50.05 o 
   3   8   4      388.85      479.46     48.37 o 
   4   8   4        0.52       -6.94     30.59 o 
   5   8   4       89.70      104.49     36.99 o 
   6   8   4       30.04      -19.45     48.74 o 
   7   8   4      435.67      367.02     93.85 o 
  -7   9   4       36.50       86.58     53.02 o 
  -6   9   4       53.68       58.93     46.16 o 
  -5   9   4       91.16      122.08     41.55 o 
  -4   9   4       72.70       81.67     36.03 o 
  -3   9   4     2788.81     2751.20    176.08 o 
  -2   9   4     2098.06     1989.81    114.02 o 
  -1   9   4      941.81     1062.06     82.87 o 
   0   9   4        0.43       -5.52     28.22 o 
   1   9   4      327.54      320.71     31.21 o 
   2   9   4     1783.16     1768.98     94.43 o 
   3   9   4     1299.90     1460.06    144.99 o 
   4   9   4      591.01      721.59     80.34 o 
   5   9   4     1071.21     1211.12    145.96 o 
   6   9   4       82.48       64.71     55.46 o 
  -6  10   4       11.92       29.29     47.38 o 
  -5  10   4       20.06      -27.81     38.56 o 
  -4  10   4        4.97      -49.52     33.01 o 
  -3  10   4      717.17      756.27     80.76 o 
  -2  10   4      884.09      845.44     64.72 o 
  -1  10   4     2195.63     2059.77    117.89 o 
   0  10   4      921.72      887.13     69.99 o 
   1  10   4      809.05      907.38     67.83 o 
   2  10   4       63.66       61.18     41.59 o 
   3  10   4      373.64      333.53     49.59 o 
   4  10   4       21.70       15.97     38.35 o 
   5  10   4       31.05      156.01     46.47 o 
   6  10   4       61.58      119.45     61.63 o 
  -6  11   4       49.03        3.37     49.45 o 
  -5  11   4        1.08       15.47     43.69 o 
  -4  11   4      147.95      123.45     50.39 o 
  -3  11   4      259.27      261.27     45.37 o 
  -2  11   4      205.94      173.66     40.36 o 
  -1  11   4      983.08      908.87     88.31 o 
   0  11   4      489.50      575.47     55.73 o 
   1  11   4      236.23      148.58     40.48 o 
   2  11   4       21.58       27.49     36.41 o 
   3  11   4       70.51       -1.46     37.52 o 
   4  11   4        0.85      -24.31     40.98 o 
   5  11   4        9.25      -49.43     50.94 o 
   6  11   4        4.29       54.71     71.80 o 
  -5  12   4      366.58      292.63     82.14 o 
  -4  12   4      299.76      276.85     55.23 o 
  -3  12   4        2.88       -0.26     36.58 o 
  -2  12   4       29.11       13.65     38.06 o 
  -1  12   4      370.67      441.34     62.49 o 
   0  12   4     1732.20     1679.57    100.35 o 
   1  12   4      602.65      780.83     68.63 o 
   2  12   4       73.27       13.24     48.36 o 
   3  12   4      130.43      252.35     49.63 o 
   4  12   4        2.58       -2.64     44.44 o 
   5  12   4        5.69      -51.64     57.28 o 
  -5  13   4      103.69       45.84     63.68 o 
  -4  13   4      320.16      336.17     61.32 o 
  -3  13   4      715.41      735.48     73.24 o 
  -2  13   4     1690.52     1766.88    198.20 o 
  -1  13   4       21.21       -5.68     42.11 o 
   0  13   4      587.25      577.45     78.55 o 
   1  13   4       18.45       18.92     50.53 o 
   2  13   4      341.66      363.45     71.73 o 
   3  13   4      273.47      404.69     77.26 o 
   4  13   4       39.77       13.03     86.39 o 
  -4  14   4        4.43       58.15     52.93 o 
  -3  14   4       28.57       -7.00     52.02 o 
  -2  14   4       11.34       51.92     51.72 o 
  -1  14   4      336.44      353.66     77.90 o 
   0  14   4      490.36      502.64     71.13 o 
   1  14   4       53.56       69.86     75.98 o 
   2  14   4      324.40      352.21     79.04 o 
   3  14   4      144.00      143.79     70.79 o 
  -3  15   4        0.23        5.65     87.01 o 
  -2  15   4        1.54       54.42     58.32 o 
  -1  15   4        9.09       29.48     57.98 o 
   0  15   4        9.88      -27.09     77.81 o 
   1  15   4        1.69      -53.75     72.91 o 
   2  15   4       57.48      -13.43     85.02 o 
  -8   1   5       79.23       70.48     42.87 o 
  -7   1   5      321.65      306.76     50.74 o 
  -6   1   5      220.84      219.04     35.64 o 
  -5   1   5       19.83       29.00     21.82 o 
  -4   1   5      264.84      287.07     23.60 o 
  -3   1   5       80.76       79.92     14.35 o 
  -2   1   5     1379.30     1360.87     46.76 o 
  -1   1   5     3967.75     3934.50    116.85 o 
   0   1   5     8322.62     8445.60    242.60 o 
   1   1   5     2865.33     2800.21     84.63 o 
   2   1   5     6794.65     7121.22    206.51 o 
   3   1   5      585.62      550.41     27.06 o 
   4   1   5       20.73       16.77     15.57 o 
   5   1   5        3.62      -11.49     18.17 o 
   6   1   5       95.78      124.18     33.27 o 
   7   1   5      199.82      168.53     60.36 o 
   8   1   5       15.05       -8.15     85.16 o 
  -8   2   5        3.23        3.23     42.11 o 
  -7   2   5        2.15      -27.33     34.68 o 
  -6   2   5      137.33      130.54     34.59 o 
  -5   2   5     2168.23     1930.21    116.43 o 
  -4   2   5     5696.38     5616.95    187.83 o 
  -3   2   5     3806.06     3861.89    117.60 o 
  -2   2   5     7683.67     7716.34    224.01 o 
  -1   2   5     1866.93     1936.45     61.55 o 
   0   2   5     4428.29     4364.92    128.76 o 
   1   2   5     1095.54     1147.43     44.66 o 
   2   2   5     3714.21     3724.48    112.80 o 
   3   2   5     4755.72     4465.19    148.09 o 
   4   2   5     3773.80     3787.46    129.84 o 
   5   2   5     1926.64     1922.09     79.64 o 
   6   2   5      173.34      250.03     46.53 o 
   7   2   5      185.75      235.54     52.24 o 
  -8   3   5        7.16       -1.99     53.77 o 
  -7   3   5      341.73      299.69     56.91 o 
  -6   3   5      594.29      625.07     55.18 o 
  -5   3   5      836.14      942.56     65.65 o 
  -4   3   5        2.00       13.26     18.30 o 
  -3   3   5     2145.64     2120.07     88.44 o 
  -2   3   5     4780.50     4924.88    146.05 o 
  -1   3   5     5444.47     5197.94    153.53 o 
   0   3   5    10107.30     9879.36    284.28 o 
   1   3   5    15140.83    14764.64    461.96 o 
   2   3   5     7643.09     7620.54    223.23 o 
   3   3   5     1815.87     1859.87     64.37 o 
   4   3   5      256.30      274.49     24.34 o 
   5   3   5       35.97       42.26     24.15 o 
   6   3   5       72.72       86.28     54.55 o 
   7   3   5      163.40      152.48     64.52 o 
   8   3   5       43.47      174.94     78.03 o 
  -8   4   5       18.19        7.10     73.27 o 
  -7   4   5       33.06       71.00     53.54 o 
  -6   4   5      245.84      307.91     60.60 o 
  -5   4   5     1015.91      974.79     64.29 o 
  -4   4   5     2157.64     2378.97    117.93 o 
  -3   4   5     2278.90     2102.56     79.14 o 
  -2   4   5     1545.86     1518.50     51.32 o 
  -1   4   5      286.85      267.10     17.64 o 
   0   4   5      212.63      290.66     19.92 o 
   1   4   5        1.56        6.54     12.45 o 
   2   4   5       18.55       25.07     14.53 o 
   3   4   5     2446.38     2517.16     83.65 o 
   4   4   5      647.04      767.46     39.47 o 
   5   4   5      559.86      585.52     49.18 o 
   6   4   5      500.10      401.91    102.08 o 
   7   4   5       94.48      135.14     82.57 o 
   8   4   5       50.67       42.37    119.41 o 
  -8   5   5        1.87       12.87     57.44 o 
  -7   5   5        0.28      -13.98     40.41 o 
  -6   5   5       19.86       27.72     35.77 o 
  -5   5   5      206.75      217.73     44.25 o 
  -4   5   5      163.77      154.62     29.73 o 
  -3   5   5      371.11      429.66     46.80 o 
  -2   5   5     1623.56     1643.99     63.97 o 
  -1   5   5      285.03      308.35     23.32 o 
   0   5   5       31.94       21.29     13.09 o 
   1   5   5      177.76      152.87     19.47 o 
   2   5   5       12.40        4.77     15.22 o 
   3   5   5      675.62      725.58     37.77 o 
   4   5   5      963.05     1008.02     47.14 o 
   5   5   5      127.30      134.55     31.82 o 
   6   5   5      125.92      125.37     76.13 o 
   7   5   5        1.56       12.96     65.07 o 
  -8   6   5      217.32      227.69     66.57 o 
  -7   6   5      104.44       96.74     45.27 o 
  -6   6   5       63.06       38.63     38.48 o 
  -5   6   5        8.44       19.83     30.72 o 
  -4   6   5       94.32      117.13     31.01 o 
  -3   6   5      296.80      362.38     41.75 o 
  -2   6   5      905.37      995.49     76.47 o 
  -1   6   5       27.02       48.12     13.22 o 
   0   6   5      746.12      983.25     43.60 o 
   1   6   5      522.55      559.74     33.76 o 
   2   6   5        4.77       29.49     17.96 o 
   3   6   5     1561.42     1540.99     61.00 o 
   4   6   5      153.31      147.09     33.23 o 
   5   6   5        8.01      -41.73     32.76 o 
   6   6   5       41.76     -118.94     95.06 o 
   7   6   5       84.27       38.67     65.87 o 
  -7   7   5       84.87       93.95     50.04 o 
  -6   7   5      402.92      382.22     53.65 o 
  -5   7   5      259.87      381.14     49.04 o 
  -4   7   5      450.62      429.25     45.87 o 
  -3   7   5       56.62       61.52     28.45 o 
  -2   7   5       33.98       22.94     24.27 o 
  -1   7   5       90.93       77.21     21.94 o 
   0   7   5       29.43       33.02     17.57 o 
   1   7   5      631.11      682.64     39.08 o 
   2   7   5        4.90      -11.34     18.62 o 
   3   7   5      118.70      154.79     36.65 o 
   4   7   5        7.63       18.46     27.70 o 
   5   7   5      530.17      613.44     86.20 o 
   6   7   5       79.92       69.21     65.58 o 
   7   7   5        0.37      -50.99    106.73 o 
  -7   8   5        4.74       68.33     51.51 o 
  -6   8   5      837.09      907.34     95.81 o 
  -5   8   5      250.99      229.02     44.16 o 
  -4   8   5        9.88       21.56     31.28 o 
  -3   8   5       51.51       44.53     31.36 o 
  -2   8   5      346.34      321.91     39.56 o 
  -1   8   5        1.81        0.07     21.27 o 
   0   8   5      292.95      354.54     35.38 o 
   1   8   5       53.07       50.61     27.15 o 
   2   8   5      173.88      189.95     31.59 o 
   3   8   5        1.28      -40.51     33.02 o 
   4   8   5      131.70      171.45     38.19 o 
   5   8   5      126.83       67.96     47.89 o 
   6   8   5        9.10       49.42    111.22 o 
   7   8   5        0.57      -12.21     76.57 o 
  -7   9   5       17.37       23.05     49.65 o 
  -6   9   5       56.84       96.98     47.29 o 
  -5   9   5      518.16      412.70     54.67 o 
  -4   9   5      412.30      454.53     53.64 o 
  -3   9   5      114.22       97.14     35.26 o 
  -2   9   5      318.15      379.90     61.71 o 
  -1   9   5     1407.29     1444.67     70.17 o 
   0   9   5     2481.29     2546.42    103.19 o 
   1   9   5     1958.11     1912.15     82.17 o 
   2   9   5     1283.89     1227.49     66.49 o 
   3   9   5      190.42      165.32     38.47 o 
   4   9   5       27.95       31.67     36.08 o 
   5   9   5      358.29      374.27     65.20 o 
   6   9   5      117.68      161.21     78.22 o 
  -6  10   5       29.22      -10.12     45.03 o 
  -5  10   5      512.71      599.21    127.12 o 
  -4  10   5     1316.24     1504.27     95.06 o 
  -3  10   5     3208.17     3055.78    167.26 o 
  -2  10   5      362.41      428.52     48.92 o 
  -1  10   5     2331.80     2265.39    111.35 o 
   0  10   5       14.25      -19.42     27.00 o 
   1  10   5      275.90      241.99     42.12 o 
   2  10   5      647.28      621.66     48.26 o 
   3  10   5     4026.42     3679.00    190.25 o 
   4  10   5      836.21      887.73     73.01 o 
   5  10   5      487.01      538.76     75.76 o 
   6  10   5       46.61       42.20    124.13 o 
  -6  11   5      198.80      188.33     67.59 o 
  -5  11   5       77.63       11.60     51.50 o 
  -4  11   5       90.36       19.82     37.98 o 
  -3  11   5      131.92      117.72     39.31 o 
  -2  11   5     1687.36     1748.82     99.52 o 
  -1  11   5     2858.86     2755.38    169.93 o 
   0  11   5     1123.51     1180.81    120.31 o 
   1  11   5     5702.40     5859.22    259.15 o 
   2  11   5      687.14      897.88    117.84 o 
   3  11   5      312.89      359.30     53.05 o 
   4  11   5        0.51      -57.37     40.44 o 
   5  11   5      194.04       95.48     74.74 o 
  -5  12   5      356.10      314.09    105.71 o 
  -4  12   5      539.34      601.79     68.92 o 
  -3  12   5      217.17      227.39     49.35 o 
  -2  12   5      400.94      416.85     55.31 o 
  -1  12   5      423.82      390.93     67.58 o 
   0  12   5      173.44      160.81     50.44 o 
   1  12   5      151.67      114.32     41.33 o 
   2  12   5      214.65      202.53     61.80 o 
   3  12   5      578.96      531.03     80.11 o 
   4  12   5      250.89      307.26     59.39 o 
   5  12   5      153.00       87.20     79.70 o 
  -5  13   5       12.54       47.02    106.63 o 
  -4  13   5       92.27      100.22     51.68 o 
  -3  13   5      237.52      238.74     54.83 o 
  -2  13   5       77.09      135.88     60.85 o 
  -1  13   5       31.32       -1.97     64.78 o 
   0  13   5       11.90       25.25     43.56 o 
   1  13   5      106.78      113.26     80.73 o 
   2  13   5       17.09      -42.28     52.53 o 
   3  13   5       21.22      114.44     67.88 o 
   4  13   5        0.96      -91.50     75.94 o 
  -4  14   5      154.70      137.30     84.00 o 
  -3  14   5       16.00        5.31     53.29 o 
  -2  14   5      554.04      506.78    163.26 o 
  -1  14   5      264.91      298.60     65.65 o 
   0  14   5       34.77      -16.02     55.90 o 
   1  14   5       31.26      -93.79     62.53 o 
   2  14   5       40.80      110.85     63.97 o 
   3  14   5       37.18      144.14     75.18 o 
  -2  15   5       76.73       68.28     61.53 o 
  -1  15   5       85.08       55.86     81.94 o 
   0  15   5      474.17      558.17    113.63 o 
   1  15   5      493.58      598.42    112.93 o 
   2  15   5      190.92      212.06     76.62 o 
  -8   0   6       92.47       35.45     78.59 o 
  -7   0   6       53.01       57.83     46.32 o 
  -6   0   6       64.64      143.87     46.39 o 
  -5   0   6       35.44      -32.85     33.13 o 
  -4   0   6      187.19      186.44     29.65 o 
  -3   0   6     6875.35     6557.05    274.67 o 
  -2   0   6     9361.89     9214.49    378.32 o 
  -1   0   6    31124.36    30223.05   1211.45 o 
   0   0   6    21467.50    20949.49    839.93 o 
   1   0   6    25675.87    24906.79   1685.21 o 
   2   0   6       33.69       33.29     11.83 o 
   3   0   6     2167.60     2465.89    149.21 o 
   4   0   6     1633.57     1490.47     79.81 o 
   5   0   6     3917.33     3527.27    284.91 o 
   6   0   6     1520.15     1349.78    110.53 o 
   7   0   6      949.90     1004.31    149.21 o 
   8   0   6      211.22      366.92    114.04 o 
  -8   1   6       25.01      -22.57     39.88 o 
  -7   1   6      354.21      323.01     57.45 o 
  -6   1   6      778.77      730.39     55.51 o 
  -5   1   6      795.31      738.52     51.43 o 
  -4   1   6     1588.60     1634.97     76.47 o 
  -3   1   6     2245.15     2199.66     72.48 o 
  -2   1   6     2445.34     2336.11     77.10 o 
  -1   1   6      612.90      627.29     26.27 o 
   0   1   6     3790.48     3752.71    111.69 o 
   1   1   6    13285.59    13083.17    454.46 o 
   2   1   6    10275.67    10506.89    302.21 o 
   3   1   6    16698.63    16946.18    486.01 o 
   4   1   6     2680.22     2623.24     86.81 o 
   5   1   6     3435.68     3424.82    140.89 o 
   6   1   6      117.14      142.27     36.25 o 
   7   1   6       12.87       23.18     43.59 o 
   8   1   6       56.04       47.09     63.16 o 
  -8   2   6       70.09       43.86     43.98 o 
  -7   2   6        9.60       14.58     47.31 o 
  -6   2   6       85.88       79.42     37.87 o 
  -5   2   6     1957.91     1876.18    126.81 o 
  -4   2   6     1704.87     1667.19     68.72 o 
  -3   2   6     4495.98     4291.70    130.28 o 
  -2   2   6     1925.15     1854.48     68.08 o 
  -1   2   6    13349.51    13072.36    374.61 o 
   0   2   6      948.21      888.82     33.46 o 
   1   2   6     1595.77     1590.77     53.97 o 
   2   2   6       91.88       79.00     18.77 o 
   3   2   6      742.79      716.61     32.96 o 
   4   2   6      421.14      448.36     33.07 o 
   5   2   6      981.23      960.48     63.57 o 
   6   2   6      414.29      432.17     56.40 o 
   7   2   6      620.49      564.22     68.34 o 
   8   2   6       61.97       32.21     87.10 o 
  -8   3   6      114.89       39.20     44.32 o 
  -7   3   6      290.16      224.96     60.25 o 
  -6   3   6      325.35      408.29     46.20 o 
  -5   3   6      100.88       54.09     29.08 o 
  -4   3   6       71.22       81.20     22.13 o 
  -3   3   6     2808.13     2878.05     99.20 o 
  -2   3   6     7884.62     8433.98    245.76 o 
  -1   3   6     7443.58     7446.46    217.86 o 
   0   3   6     1010.48      975.51     37.67 o 
   1   3   6     8742.20     8574.47    273.27 o 
   2   3   6      100.83      130.06     16.48 o 
   3   3   6      276.90      286.51     24.89 o 
   4   3   6      117.70      168.04     26.18 o 
   5   3   6        0.14       -9.75     37.61 o 
   6   3   6       10.29        4.31     37.05 o 
   7   3   6       26.06        1.42     43.90 o 
  -8   4   6       21.54       73.01     65.05 o 
  -7   4   6      249.04      342.83     62.99 o 
  -6   4   6      582.42      696.88     63.51 o 
  -5   4   6     1761.47     1642.36     86.63 o 
  -4   4   6     3780.03     3591.74    145.26 o 
  -3   4   6     2326.54     2222.25     93.12 o 
  -2   4   6      471.31      524.91     27.95 o 
  -1   4   6     2216.03     2337.35     76.02 o 
   0   4   6     5753.99     5632.31    168.69 o 
   1   4   6     3825.29     3706.99    116.12 o 
   2   4   6     1751.25     1825.10     80.09 o 
   3   4   6     2274.15     2373.10     80.63 o 
   4   4   6      349.21      470.79     48.64 o 
   5   4   6       22.43       51.67     30.32 o 
   6   4   6        0.66       87.10     43.82 o 
   7   4   6        6.00       49.10     60.74 o 
  -8   5   6       38.64        7.15     58.96 o 
  -7   5   6       43.47       91.91     50.03 o 
  -6   5   6        0.02        1.16     34.29 o 
  -5   5   6       25.70       32.12     35.14 o 
  -4   5   6      643.05      613.38    105.28 o 
  -3   5   6     3487.93     3336.37    135.39 o 
  -2   5   6     5502.16     5510.92    164.80 o 
  -1   5   6     4932.04     4664.82    150.65 o 
   0   5   6     5581.45     5778.86    174.57 o 
   1   5   6       53.43       97.42     18.81 o 
   2   5   6        8.76       23.75     17.18 o 
   3   5   6       27.86       42.93     18.03 o 
   4   5   6      706.15      768.35     47.56 o 
   5   5   6      105.02      100.24     39.63 o 
   6   5   6      150.73      109.20     59.88 o 
   7   5   6        3.05      114.13     99.23 o 
  -8   6   6       31.55       -0.29     51.24 o 
  -7   6   6       51.62       44.87     45.16 o 
  -6   6   6       41.80       85.40     39.30 o 
  -5   6   6      256.97      259.78     41.60 o 
  -4   6   6        2.01       39.68     28.16 o 
  -3   6   6      643.72      642.37     49.85 o 
  -2   6   6       78.88       88.11     20.55 o 
  -1   6   6      247.43      248.10     20.43 o 
   0   6   6      466.23      501.27     35.50 o 
   1   6   6       85.64       98.39     20.97 o 
   2   6   6     3358.11     3513.15    114.82 o 
   3   6   6        7.02        7.23     19.77 o 
   4   6   6      538.36      519.05     41.87 o 
   5   6   6       62.72       60.46     52.14 o 
   6   6   6       29.24       31.63     59.21 o 
   7   6   6        3.23       77.29     69.61 o 
  -7   7   6       39.00       -3.22     47.85 o 
  -6   7   6       12.38        0.15     37.82 o 
  -5   7   6       23.22      -12.73     31.40 o 
  -4   7   6      222.39      281.49     40.47 o 
  -3   7   6       17.86       58.24     29.13 o 
  -2   7   6      540.45      601.72     48.20 o 
  -1   7   6       39.59       62.70     22.87 o 
   0   7   6       65.06       72.24     19.23 o 
   1   7   6      466.84      493.20     41.79 o 
   2   7   6      600.93      661.15     40.49 o 
   3   7   6      437.95      586.84     39.71 o 
   4   7   6        8.86       42.32     36.72 o 
   5   7   6       44.05      -50.15     46.67 o 
   6   7   6       59.02       40.64    114.59 o 
   7   7   6        2.65       -4.42     70.35 o 
  -7   8   6      114.44      160.54     62.12 o 
  -6   8   6       10.47       35.37     42.98 o 
  -5   8   6      193.01      232.32     44.35 o 
  -4   8   6      200.15      209.30     44.44 o 
  -3   8   6       22.86        6.83     29.67 o 
  -2   8   6       22.65        7.89     28.15 o 
  -1   8   6     3045.22     3110.32    139.00 o 
   0   8   6     1012.27     1073.49     58.82 o 
   1   8   6     1263.69     1280.69     77.03 o 
   2   8   6      465.19      435.61     36.30 o 
   3   8   6        0.53      -15.27     24.74 o 
   4   8   6      135.08      140.29     57.30 o 
   5   8   6        7.38       -2.22    101.73 o 
   6   8   6       20.00      171.25     73.62 o 
  -7   9   6       34.91       68.76     52.57 o 
  -6   9   6      142.95      189.19     52.46 o 
  -5   9   6      259.56      215.51     46.70 o 
  -4   9   6       14.58       11.74     35.34 o 
  -3   9   6     1933.98     1963.21    122.92 o 
  -2   9   6      490.85      515.46     51.96 o 
  -1   9   6      445.16      358.60     43.06 o 
   0   9   6      349.92      367.11     38.38 o 
   1   9   6      836.18      839.64     49.78 o 
   2   9   6       20.05       53.95     33.29 o 
   3   9   6      235.50      324.12     45.17 o 
   4   9   6       77.29      207.18     50.14 o 
   5   9   6      378.21      298.96     77.22 o 
   6   9   6        7.21      104.42     73.67 o 
  -6  10   6       36.46        0.73     47.62 o 
  -5  10   6       28.09       30.07     43.59 o 
  -4  10   6      141.02      121.71     41.19 o 
  -3  10   6        8.26      -16.09     35.57 o 
  -2  10   6       46.78       -7.59     33.12 o 
  -1  10   6      490.04      485.68     53.96 o 
   0  10   6       15.99       51.78     29.55 o 
   1  10   6       90.86      122.56     32.94 o 
   2  10   6        1.89       26.91     27.03 o 
   3  10   6      337.29      278.77     57.65 o 
   4  10   6      101.25       79.14     48.92 o 
   5  10   6       17.43      -21.00     60.05 o 
   6  10   6        0.01      -14.38     97.79 o 
  -6  11   6       11.08       94.23     54.55 o 
  -5  11   6       21.09      -55.97     45.08 o 
  -4  11   6       24.04       38.01     42.94 o 
  -3  11   6       20.35       18.71     36.97 o 
  -2  11   6      731.29      872.84     74.67 o 
  -1  11   6        7.42       -0.67     35.44 o 
   0  11   6       44.11       18.52     29.73 o 
   1  11   6      915.18      834.17     68.03 o 
   2  11   6      382.79      389.27     66.05 o 
   3  11   6      271.30      133.68     49.84 o 
   4  11   6      141.79        9.56     48.87 o 
   5  11   6        2.73      -49.50    124.45 o 
  -5  12   6      272.92      334.33     63.45 o 
  -4  12   6       19.57       54.03     45.96 o 
  -3  12   6       42.96       58.65     42.40 o 
  -2  12   6      213.21      230.95     49.13 o 
  -1  12   6     1316.79     1276.34    159.84 o 
   0  12   6     1870.17     1710.57    117.78 o 
   1  12   6      606.41      696.39     81.36 o 
   2  12   6      432.01      642.43     80.43 o 
   3  12   6       12.26       49.87     57.65 o 
   4  12   6       69.09       62.65     56.61 o 
   5  12   6       57.72       94.97     92.84 o 
  -5  13   6       77.17      269.73    130.42 o 
  -4  13   6      500.90      428.67     66.31 o 
  -3  13   6     1333.81     1366.61     99.23 o 
  -2  13   6      319.66      328.82     56.31 o 
  -1  13   6       53.27       44.96     64.04 o 
   0  13   6       67.68      -44.98     41.59 o 
   1  13   6      141.29      167.63     45.36 o 
   2  13   6     1043.66      954.36    164.62 o 
   3  13   6      299.56      366.79     79.68 o 
   4  13   6      562.21      409.04    106.00 o 
  -4  14   6       31.92       29.90    125.05 o 
  -3  14   6       72.10       70.48     52.38 o 
  -2  14   6      587.02      508.54    111.33 o 
  -1  14   6      726.56      646.37     81.52 o 
   0  14   6      602.00      572.59     76.35 o 
   1  14   6       81.00      -35.29     74.20 o 
   2  14   6       74.58       97.95     64.73 o 
   3  14   6       61.39       44.24     89.59 o 
  -2  15   6        0.96      -26.87     57.01 o 
  -1  15   6       26.68      -31.19     51.39 o 
   0  15   6      128.04      153.76     83.69 o 
   1  15   6       79.67      203.64     83.96 o 
   2  15   6       40.06      112.43     69.24 o 
  -8   1   7        1.10       -3.93     53.44 o 
  -7   1   7      225.39      225.38     48.13 o 
  -6   1   7      202.84      246.16     38.74 o 
  -5   1   7       94.33       96.53     25.81 o 
  -4   1   7        1.14      -20.43     15.39 o 
  -3   1   7       26.53       42.94     17.39 o 
  -2   1   7      764.02      779.33     34.36 o 
  -1   1   7     5151.32     5281.58    156.76 o 
   0   1   7       23.77       26.07      8.84 o 
   1   1   7    11178.10    11937.96    374.26 o 
   2   1   7        5.66        2.62     10.46 o 
   3   1   7      227.64      259.59     19.07 o 
   4   1   7      275.93      225.35     32.07 o 
   5   1   7        8.37        9.55     31.37 o 
   6   1   7      161.34      149.73     37.53 o 
   7   1   7       29.44      129.96     48.40 o 
   8   1   7       24.79       74.90     64.73 o 
  -8   2   7       29.84        1.49     39.77 o 
  -7   2   7       26.35       19.59     40.34 o 
  -6   2   7       10.21       48.56     35.90 o 
  -5   2   7      887.40      919.44     67.15 o 
  -4   2   7     1360.28     1348.61     70.15 o 
  -3   2   7     2885.64     2917.35     93.47 o 
  -2   2   7       13.86       28.82     12.71 o 
  -1   2   7     5513.98     5672.59    168.04 o 
   0   2   7     1039.76     1147.53     41.48 o 
   1   2   7     4342.00     4325.63    130.40 o 
   2   2   7     1933.51     1885.29     62.69 o 
   3   2   7     4160.45     4092.29    131.25 o 
   4   2   7     1102.99     1181.42     65.43 o 
   5   2   7        6.24        3.74     28.27 o 
   6   2   7        0.14       26.62     34.08 o 
   7   2   7       28.68       19.54     67.81 o 
   8   2   7       12.93      -15.44     99.37 o 
  -8   3   7        1.54      -53.89     42.90 o 
  -7   3   7       10.86        9.60     38.42 o 
  -6   3   7      158.72      128.14     37.30 o 
  -5   3   7       75.47      100.03     29.35 o 
  -4   3   7       76.46       91.98     27.41 o 
  -3   3   7     1723.06     1698.33     65.66 o 
  -2   3   7     1050.78      984.93     40.25 o 
  -1   3   7     3800.68     4050.11    123.80 o 
   0   3   7     1152.26     1138.57     42.90 o 
   1   3   7     2056.56     1962.45     67.09 o 
   2   3   7       49.50       49.72     14.36 o 
   3   3   7      580.30      558.37     43.48 o 
   4   3   7      686.31      587.22     46.17 o 
   5   3   7      603.00      647.51     53.29 o 
   6   3   7      291.72      290.92     53.04 o 
   7   3   7       63.89       84.81     50.86 o 
  -8   4   7        5.34        1.90     54.33 o 
  -7   4   7        0.24      -50.35     70.08 o 
  -6   4   7        0.57      -14.71     33.58 o 
  -5   4   7       34.57       52.26     30.39 o 
  -4   4   7       79.52       95.23     27.80 o 
  -3   4   7      171.36      150.43     22.39 o 
  -2   4   7       14.52       43.73     13.05 o 
  -1   4   7     6437.85     6520.44    193.70 o 
   0   4   7      831.37      851.93     37.63 o 
   1   4   7     1597.05     1650.41     60.96 o 
   2   4   7     1360.59     1348.08     56.42 o 
   3   4   7      204.51      287.21     26.82 o 
   4   4   7        8.30       -5.01     25.77 o 
   5   4   7        1.11        1.29     29.34 o 
   6   4   7      119.19      104.79     45.60 o 
   7   4   7       11.18      -35.35     56.07 o 
  -8   5   7       20.13        0.89     60.92 o 
  -7   5   7      103.59      142.82     56.11 o 
  -6   5   7      649.83      712.80     64.38 o 
  -5   5   7      663.85      659.04     70.60 o 
  -4   5   7      794.21      804.38     71.71 o 
  -3   5   7      928.40      873.88     60.75 o 
  -2   5   7       80.12       99.12     16.50 o 
  -1   5   7      928.67      872.66     39.01 o 
   0   5   7      762.71      755.55     55.48 o 
   1   5   7     8612.34     8198.03    243.87 o 
   2   5   7     3814.07     3671.71    117.87 o 
   3   5   7     1435.73     1586.05     62.66 o 
   4   5   7     1069.12     1270.63     71.55 o 
   5   5   7       94.96      105.29     45.62 o 
   6   5   7       66.42       87.23     54.16 o 
   7   5   7        6.58      -13.79     66.65 o 
  -8   6   7       36.39       -6.69     56.56 o 
  -7   6   7       35.93       10.51     46.88 o 
  -6   6   7        6.14       14.86     38.19 o 
  -5   6   7      575.09      606.51     77.65 o 
  -4   6   7     2187.56     2078.58    101.30 o 
  -3   6   7     5552.76     5754.11    256.15 o 
  -2   6   7     7203.69     6325.99    209.86 o 
  -1   6   7     8425.16     8297.08    245.77 o 
   0   6   7     2684.16     2496.62     85.24 o 
   1   6   7      921.16      988.99     52.86 o 
   2   6   7      197.28      229.88     27.09 o 
   3   6   7     1181.27     1303.10     57.49 o 
   4   6   7     1265.81     1266.71     64.84 o 
   5   6   7      503.60      539.35     83.57 o 
   6   6   7      706.91     1091.88    157.82 o 
   7   6   7      111.69      258.81    119.04 o 
  -7   7   7      309.28      413.52     64.47 o 
  -6   7   7      369.29      528.91     60.93 o 
  -5   7   7     1275.23     1250.05    118.52 o 
  -4   7   7      760.16      750.27     65.57 o 
  -3   7   7        1.72       17.22     28.99 o 
  -2   7   7      209.93      274.00     48.06 o 
  -1   7   7     1599.11     1653.79    173.18 o 
   0   7   7     7740.99     7715.14    256.04 o 
   1   7   7     6012.24     5390.51    169.24 o 
   2   7   7     4970.36     4321.58    140.49 o 
   3   7   7     2568.09     2757.31     97.84 o 
   4   7   7      851.48      861.82     62.21 o 
   5   7   7       73.46      108.24     57.65 o 
   6   7   7       15.84       -4.02     62.53 o 
  -7   8   7        6.80      -61.02     51.50 o 
  -6   8   7        3.86      -34.89     39.68 o 
  -5   8   7      483.08      481.14     56.14 o 
  -4   8   7      639.49      669.46     73.23 o 
  -3   8   7     1439.42     1399.85     82.78 o 
  -2   8   7     2647.17     2301.40    108.13 o 
  -1   8   7     1046.15     1028.17     56.10 o 
   0   8   7     2013.57     1897.32     82.89 o 
   1   8   7      299.71      306.30     31.84 o 
   2   8   7        0.23        4.29     23.76 o 
   3   8   7      282.64      328.19     34.34 o 
   4   8   7      345.82      378.09     56.79 o 
   5   8   7      204.07      132.29     62.76 o 
   6   8   7      111.04      184.96     81.69 o 
  -7   9   7       62.27       21.71     61.99 o 
  -6   9   7       89.11        2.09     45.97 o 
  -5   9   7       31.09       82.55     41.83 o 
  -4   9   7       11.04      -33.49     34.32 o 
  -3   9   7        1.30        4.53     34.55 o 
  -2   9   7        0.62      -24.74     30.41 o 
  -1   9   7       15.74       43.64     31.13 o 
   0   9   7        0.53       23.83     26.86 o 
   1   9   7      252.52      293.63     32.50 o 
   2   9   7      511.42      563.38     60.93 o 
   3   9   7      106.40      125.71     39.18 o 
   4   9   7      232.29      214.22     70.58 o 
   5   9   7      236.29      170.83     67.23 o 
   6   9   7      167.66      107.47     73.58 o 
  -6  10   7       19.21       -9.29     48.35 o 
  -5  10   7        1.92        3.79     41.68 o 
  -4  10   7      309.52      361.08     56.27 o 
  -3  10   7       13.83      -15.32     33.09 o 
  -2  10   7      497.58      507.14     54.05 o 
  -1  10   7       57.52       20.27     57.72 o 
   0  10   7        9.51        7.34     28.49 o 
   1  10   7       22.77       61.75     31.48 o 
   2  10   7      466.78      498.76     53.06 o 
   3  10   7      536.15      485.90     64.21 o 
   4  10   7      204.90      145.38     51.71 o 
   5  10   7       53.84       56.31     66.22 o 
   6  10   7        3.85       81.55     95.16 o 
  -6  11   7       30.98        9.62     50.80 o 
  -5  11   7        3.35      -50.78     45.49 o 
  -4  11   7       38.55      -16.73     41.39 o 
  -3  11   7        6.03      -38.49     36.78 o 
  -2  11   7      247.43      331.83     55.15 o 
  -1  11   7       53.60       53.86     36.64 o 
   0  11   7      543.95      569.22     57.38 o 
   1  11   7      668.99      688.92     96.61 o 
   2  11   7      149.34      140.80     41.67 o 
   3  11   7       47.90      122.60     48.17 o 
   4  11   7      102.99       88.65     55.08 o 
   5  11   7       54.81       77.40     67.43 o 
  -5  12   7      137.02       79.35     53.30 o 
  -4  12   7       25.85       14.13     44.68 o 
  -3  12   7        3.00      -58.98     39.32 o 
  -2  12   7        6.39        8.27     39.27 o 
  -1  12   7      319.47      143.69     58.22 o 
   0  12   7       26.76       43.88     63.57 o 
   1  12   7        1.50      -19.86     36.30 o 
   2  12   7       96.40       95.20     57.88 o 
   3  12   7       88.66      150.25     77.02 o 
   4  12   7        9.46       67.97     55.32 o 
  -4  13   7      131.52      120.16     57.08 o 
  -3  13   7       20.66       39.71     47.73 o 
  -2  13   7        4.00       -5.84     43.84 o 
  -1  13   7      100.57       83.64     49.52 o 
   0  13   7       98.58      134.26     52.87 o 
   1  13   7        4.15       49.17     41.95 o 
   2  13   7       27.48       91.79     61.81 o 
   3  13   7        7.82       20.60    107.28 o 
   4  13   7       10.58       12.18    186.47 o 
  -3  14   7      262.27      322.47     62.73 o 
  -2  14   7      183.05      148.74     60.29 o 
  -1  14   7      445.16      485.76     73.75 o 
   0  14   7        4.12       90.94     65.75 o 
   1  14   7       15.66      -56.60     64.87 o 
   2  14   7      248.61      277.11     74.27 o 
   3  14   7      198.22      268.53    102.10 o 
  -2  15   7       28.89        5.18    113.99 o 
  -1  15   7      249.05      227.38     75.33 o 
   0  15   7      249.38      239.01     66.83 o 
   1  15   7      814.76      841.86    188.09 o 
  -8   0   8       21.79      -88.68     63.59 o 
  -7   0   8       12.57       11.23     52.59 o 
  -6   0   8      196.15      199.80     52.85 o 
  -5   0   8     1289.15     1473.86    122.51 o 
  -4   0   8     1492.27     1535.62     86.48 o 
  -3   0   8     1035.20     1017.01     76.34 o 
  -2   0   8     4200.61     4209.68    182.39 o 
  -1   0   8       33.62       45.95     17.12 o 
   0   0   8      664.02      751.08     48.48 o 
   1   0   8     4184.41     4401.50    230.66 o 
   2   0   8       77.95       82.42     30.17 o 
   3   0   8     1891.91     1949.42    120.95 o 
   4   0   8      239.50      338.55     71.55 o 
   5   0   8       49.46      -41.56     86.13 o 
   6   0   8       23.98       35.76     50.20 o 
   7   0   8        0.90      -26.57     75.35 o 
  -8   1   8      132.84       95.11     60.56 o 
  -7   1   8       33.43       68.63     44.44 o 
  -6   1   8      166.08      248.01     39.27 o 
  -5   1   8      236.40      218.35     32.77 o 
  -4   1   8      229.71      326.16     27.16 o 
  -3   1   8      114.52      112.75     18.55 o 
  -2   1   8      301.23      280.03     21.69 o 
  -1   1   8       13.30       30.36     11.49 o 
   0   1   8     2537.45     2436.67     76.94 o 
   1   1   8     3780.95     4026.16    133.10 o 
   2   1   8     1829.85     1834.04     78.95 o 
   3   1   8     2791.45     2792.52    120.62 o 
   4   1   8      469.89      589.96     47.97 o 
   5   1   8        4.83      -14.90     28.83 o 
   6   1   8       42.61       79.68     48.07 o 
   7   1   8       20.73       -1.32     45.31 o 
  -8   2   8        0.58       18.41     45.36 o 
  -7   2   8        1.77       32.63     40.34 o 
  -6   2   8       77.56       16.00     38.31 o 
  -5   2   8       88.70      129.15     28.84 o 
  -4   2   8      558.36      652.40     60.17 o 
  -3   2   8     1626.76     1653.13     60.62 o 
  -2   2   8     1919.57     1769.51     62.24 o 
  -1   2   8    11870.09    12177.03    350.92 o 
   0   2   8     3337.98     3111.49     96.68 o 
   1   2   8     3686.19     3684.29    113.15 o 
   2   2   8      745.65      716.81     42.11 o 
   3   2   8      120.55      111.28     25.63 o 
   4   2   8       81.93       89.80     38.30 o 
   5   2   8      524.18      532.44     49.99 o 
   6   2   8      413.16      509.29     52.69 o 
   7   2   8      137.86       24.73     50.43 o 
  -8   3   8        7.40      -48.35     42.94 o 
  -7   3   8       12.02       48.72     56.33 o 
  -6   3   8      294.68      271.44     42.02 o 
  -5   3   8     1060.80     1103.23     68.29 o 
  -4   3   8      508.36      510.47     39.36 o 
  -3   3   8    11892.58    12287.60    390.15 o 
  -2   3   8      704.75      715.34     34.25 o 
  -1   3   8      695.47      715.18     35.43 o 
   0   3   8      269.99      289.66     21.60 o 
   1   3   8     2180.70     2119.54     72.36 o 
   2   3   8     6889.82     6420.55    191.49 o 
   3   3   8     3816.88     3534.07    141.00 o 
   4   3   8     3778.28     3809.84    153.79 o 
   5   3   8     1751.35     1761.80    129.30 o 
   6   3   8      397.54      436.03     62.49 o 
   7   3   8       11.25        1.92     48.35 o 
  -8   4   8       45.85      -34.99    128.22 o 
  -7   4   8      260.29      311.75     64.95 o 
  -6   4   8      107.30      189.05     43.76 o 
  -5   4   8      830.54      864.93     62.68 o 
  -4   4   8      156.28      171.97     32.39 o 
  -3   4   8      427.63      406.05     50.05 o 
  -2   4   8     3622.70     3353.54    112.11 o 
  -1   4   8    13776.76    13502.17    390.87 o 
   0   4   8    12676.39    11850.68    343.87 o 
   1   4   8     7204.74     6721.51    201.05 o 
   2   4   8     3738.28     3776.19    119.90 o 
   3   4   8     1141.52     1150.68     65.52 o 
   4   4   8      112.36       81.95     30.86 o 
   5   4   8      642.26      660.08     55.64 o 
   6   4   8      620.67      733.32    176.27 o 
   7   4   8      810.23      901.74    115.26 o 
  -8   5   8        0.14        7.17     58.44 o 
  -7   5   8       39.05       30.14     53.83 o 
  -6   5   8      155.11      162.29     49.11 o 
  -5   5   8     1032.48     1010.22     78.90 o 
  -4   5   8     1540.31     1459.70     94.10 o 
  -3   5   8     3897.90     3687.90    238.95 o 
  -2   5   8      958.08      855.07     38.84 o 
  -1   5   8     2242.76     2289.32     79.52 o 
   0   5   8     1086.04     1123.18     48.23 o 
   1   5   8      617.80      633.77     44.45 o 
   2   5   8     3510.55     3511.12    125.67 o 
   3   5   8     3772.85     3898.38    153.79 o 
   4   5   8     1867.82     1869.11     93.11 o 
   5   5   8     1853.14     1970.92    121.08 o 
   6   5   8        9.58      109.40     59.94 o 
   7   5   8        9.23       54.36     67.38 o 
  -7   6   8       77.36      115.89     51.83 o 
  -6   6   8        0.15      -26.25     36.38 o 
  -5   6   8       22.94      -16.92     32.20 o 
  -4   6   8      136.40      128.97     34.70 o 
  -3   6   8      221.36      144.91     35.74 o 
  -2   6   8     2248.53     2018.23    131.15 o 
  -1   6   8     1227.61     1310.74     53.53 o 
   0   6   8      367.17      301.96     26.59 o 
   1   6   8     2704.45     2587.49    100.77 o 
   2   6   8       99.06       87.92     24.43 o 
   3   6   8      533.10      677.02     46.89 o 
   4   6   8      532.15      546.56     83.41 o 
   5   6   8      126.16      117.75     54.75 o 
   6   6   8       40.52       40.50     66.65 o 
   7   6   8       23.18      -14.94     77.06 o 
  -7   7   8       39.02      -27.96     49.32 o 
  -6   7   8       51.73       53.61     40.88 o 
  -5   7   8        2.13        5.41     33.79 o 
  -4   7   8       38.54       17.67     31.21 o 
  -3   7   8      366.49      416.15     46.03 o 
  -2   7   8     1027.80     1106.33     67.86 o 
  -1   7   8      166.24      170.44     33.29 o 
   0   7   8     1621.24     1635.96     89.20 o 
   1   7   8        0.98        1.17     20.64 o 
   2   7   8       66.99       64.25     30.30 o 
   3   7   8        1.87       24.58     26.81 o 
   4   7   8      240.88      180.41     38.77 o 
   5   7   8       31.71       25.40     57.84 o 
   6   7   8        0.30       -2.13     76.09 o 
  -7   8   8       55.43      147.88     58.94 o 
  -6   8   8      370.79      442.74     65.81 o 
  -5   8   8      272.14      330.10     71.16 o 
  -4   8   8      562.39      496.75     67.10 o 
  -3   8   8       93.80       71.82     34.72 o 
  -2   8   8      272.81      220.34     38.95 o 
  -1   8   8      784.78      833.88     51.41 o 
   0   8   8     2242.47     2117.36     89.51 o 
   1   8   8     1532.30     1541.03     67.12 o 
   2   8   8     2314.54     2201.88    123.29 o 
   3   8   8      335.99      392.65     63.71 o 
   4   8   8        6.76        4.31     46.59 o 
   5   8   8        0.30      -27.51     55.71 o 
  -7   9   8        5.66       24.90     98.67 o 
  -6   9   8      108.69       31.66     48.49 o 
  -5   9   8       92.20       52.36     44.30 o 
  -4   9   8     1495.27     1341.24     88.60 o 
  -3   9   8      785.79      838.02     68.12 o 
  -2   9   8     2695.81     2432.38    190.40 o 
  -1   9   8      822.75      828.23     62.97 o 
   0   9   8      305.02      289.72     36.71 o 
   1   9   8       50.85       76.56     36.39 o 
   2   9   8      434.90      418.77     38.90 o 
   3   9   8      423.41      421.22     48.53 o 
   4   9   8      472.94      602.01    227.98 o 
   5   9   8      313.41      127.55    108.11 o 
   6   9   8      154.57      145.56     72.94 o 
  -6  10   8      113.99       95.53     53.73 o 
  -5  10   8       12.75        4.32     56.38 o 
  -4  10   8        2.70      -27.81     39.38 o 
  -3  10   8      109.31       70.59     37.88 o 
  -2  10   8      322.74      408.31     78.27 o 
  -1  10   8      933.18     1005.23     71.63 o 
   0  10   8     1034.04     1042.92     62.96 o 
   1  10   8      378.33      503.98     58.01 o 
   2  10   8      311.39      390.75     50.66 o 
   3  10   8      300.09      323.53     98.39 o 
   4  10   8      240.84      196.76     64.78 o 
   5  10   8        5.69       36.03     67.26 o 
  -5  11   8       28.67       81.74     51.70 o 
  -4  11   8       19.45       13.26     44.72 o 
  -3  11   8       33.68      -17.40     37.98 o 
  -2  11   8        5.42       27.68     37.70 o 
  -1  11   8      396.13      457.26     89.77 o 
   0  11   8        0.45      -30.13     32.93 o 
   1  11   8       19.84       10.26     35.53 o 
   2  11   8      173.24      163.88     44.29 o 
   3  11   8       10.93       -9.20     43.15 o 
   4  11   8        1.79       29.92     58.58 o 
   5  11   8       60.17       24.95     65.49 o 
  -5  12   8      328.93      241.95     77.68 o 
  -4  12   8      104.66      144.53     58.33 o 
  -3  12   8      267.03      240.73     63.65 o 
  -2  12   8        1.80       23.15     39.84 o 
  -1  12   8       86.68      150.39     43.90 o 
   0  12   8      221.89      216.84     54.58 o 
   1  12   8      394.73      439.30     61.78 o 
   2  12   8        8.04      110.12     78.77 o 
   3  12   8        6.34       16.23     74.65 o 
   4  12   8       41.90       24.16    102.19 o 
  -4  13   8       15.20       -1.63     60.90 o 
  -3  13   8     1169.69     1331.32    183.96 o 
  -2  13   8      189.79      193.47     51.21 o 
  -1  13   8      439.19      610.74     76.45 o 
   0  13   8        4.34       19.97     46.94 o 
   1  13   8        0.13      -46.16     43.27 o 
   2  13   8       41.47      194.97     80.46 o 
   3  13   8      105.06      269.17    199.89 o 
  -3  14   8        2.34       34.84     52.36 o 
  -2  14   8        0.66      -12.48     52.77 o 
  -1  14   8      380.71      491.05     73.89 o 
   0  14   8       22.95       13.51     51.51 o 
   1  14   8       73.62       72.92     73.92 o 
   2  14   8       13.50      -24.35     76.52 o 
  -1  15   8        9.86      -17.78     56.61 o 
   0  15   8       29.47        5.89     56.92 o 
  -8   1   9        0.32      -16.31     51.02 o 
  -7   1   9      151.82      173.04     50.20 o 
  -6   1   9      188.48      222.47     47.35 o 
  -5   1   9      274.65      291.68     35.32 o 
  -4   1   9      846.36      897.42     44.67 o 
  -3   1   9      200.14      280.32     45.74 o 
  -2   1   9       12.90        1.95     14.35 o 
  -1   1   9      293.46      422.59     24.32 o 
   0   1   9     3421.48     3319.09    102.65 o 
   1   1   9     4954.36     4941.26    210.71 o 
   2   1   9     2817.76     2784.44    112.88 o 
   3   1   9        6.09        7.36     21.49 o 
   4   1   9       43.92       73.04     29.90 o 
   5   1   9        3.30       33.83     30.74 o 
   6   1   9        5.15       41.26     36.57 o 
   7   1   9        0.21       -9.78     45.90 o 
  -8   2   9       16.74       18.93     49.55 o 
  -7   2   9      115.94      151.74     47.67 o 
  -6   2   9       51.57       46.12     38.19 o 
  -5   2   9      207.47      233.39     33.62 o 
  -4   2   9      890.32      859.26     50.49 o 
  -3   2   9      967.53     1088.99     55.06 o 
  -2   2   9     7236.66     7154.53    213.20 o 
  -1   2   9    11265.56    11391.81    330.17 o 
   0   2   9     2701.94     2704.01     86.21 o 
   1   2   9      931.46      970.18     60.27 o 
   2   2   9      281.51      267.41     32.81 o 
   3   2   9     1257.09     1199.15     66.07 o 
   4   2   9      685.40      654.83     52.26 o 
   5   2   9       11.28       10.79     30.65 o 
   6   2   9      100.82       56.48     36.88 o 
   7   2   9       54.66      189.65     58.27 o 
  -8   3   9        8.74       -6.13     54.02 o 
  -7   3   9       98.73       25.93     44.80 o 
  -6   3   9      233.05      214.89     46.00 o 
  -5   3   9     1333.23     1247.71     74.10 o 
  -4   3   9      987.98      984.79     59.07 o 
  -3   3   9     3047.83     3438.14    121.37 o 
  -2   3   9       16.72       34.45     15.61 o 
  -1   3   9        8.39       33.71     14.39 o 
   0   3   9     2712.20     2839.50     91.27 o 
   1   3   9     5053.43     4694.36    144.07 o 
   2   3   9     1958.72     1984.63     89.52 o 
   3   3   9     1268.87     1344.65     72.98 o 
   4   3   9      677.75      763.71     57.39 o 
   5   3   9      184.35      209.59     40.23 o 
   6   3   9        5.89        7.91     43.47 o 
   7   3   9      148.41      205.94     92.31 o 
  -8   4   9       22.12       74.25     61.69 o 
  -7   4   9       36.00       19.08     49.93 o 
  -6   4   9        4.59        0.48     36.65 o 
  -5   4   9      191.36      230.82     44.37 o 
  -4   4   9       41.70       48.28     29.06 o 
  -3   4   9     1103.60     1014.97     51.12 o 
  -2   4   9      656.86      620.17     32.97 o 
  -1   4   9     3905.99     4024.00    125.41 o 
   0   4   9     2719.63     2592.63     89.11 o 
   1   4   9     2016.95     1890.24     80.29 o 
   2   4   9     1301.41     1305.64     60.10 o 
   3   4   9      520.52      628.33     50.04 o 
   4   4   9      159.82      124.44     34.36 o 
   5   4   9        4.92        9.69     31.90 o 
   6   4   9      359.86      385.44     70.82 o 
   7   4   9      268.32      233.07    121.95 o 
  -8   5   9        0.11       44.06    106.54 o 
  -7   5   9       56.63       62.37     75.24 o 
  -6   5   9       39.68       48.87     40.35 o 
  -5   5   9       74.36       81.43     45.32 o 
  -4   5   9      162.23      145.17     34.82 o 
  -3   5   9      966.61      848.81     57.16 o 
  -2   5   9     2532.47     2522.31     85.55 o 
  -1   5   9      794.25      775.50     40.31 o 
   0   5   9     2794.83     2471.89     94.31 o 
   1   5   9      636.28      637.26     38.07 o 
   2   5   9       13.87       -8.10     23.15 o 
   3   5   9      512.47      536.50     48.75 o 
   4   5   9     1282.23     1347.27     79.91 o 
   5   5   9     1904.18     2038.55    150.62 o 
   6   5   9      169.38      119.76     62.83 o 
   7   5   9       80.42      110.55     74.44 o 
  -7   6   9       18.88        8.21     49.10 o 
  -6   6   9      105.26      157.11     46.70 o 
  -5   6   9      349.05      327.64     45.96 o 
  -4   6   9      543.84      582.58     52.79 o 
  -3   6   9      490.83      455.76     45.83 o 
  -2   6   9      271.45      285.93     41.03 o 
  -1   6   9        0.75      -23.49     15.66 o 
   0   6   9     1354.40     1541.43     62.26 o 
   1   6   9     4148.37     3852.49    151.20 o 
   2   6   9     4144.92     4005.42    145.44 o 
   3   6   9     6506.23     6843.27    259.76 o 
   4   6   9       81.23       76.96     38.83 o 
   5   6   9      223.06      319.09     56.52 o 
   6   6   9        0.20      -57.89     69.28 o 
   7   6   9        3.22      -14.16    108.95 o 
  -7   7   9        4.71      -36.70     61.68 o 
  -6   7   9        7.22       39.78     42.03 o 
  -5   7   9        1.30       65.26     38.55 o 
  -4   7   9      507.48      551.17     66.17 o 
  -3   7   9      550.21      609.71     54.36 o 
  -2   7   9     1746.05     1374.37    157.10 o 
  -1   7   9     4504.59     4274.58    152.03 o 
   0   7   9     1508.00     1589.62     65.44 o 
   1   7   9     3619.14     3391.50    126.51 o 
   2   7   9      414.07      397.72     44.01 o 
   3   7   9      187.38      217.52     42.64 o 
   4   7   9      548.68      570.26    118.81 o 
   5   7   9      429.56      499.42     84.92 o 
   6   7   9      294.01      358.98     82.74 o 
  -7   8   9       23.27       49.44     54.36 o 
  -6   8   9      218.94      204.71     54.00 o 
  -5   8   9       91.91       92.39     45.20 o 
  -4   8   9       53.62       86.92     39.76 o 
  -3   8   9      214.72      246.64     50.94 o 
  -2   8   9      871.80      852.85     65.45 o 
  -1   8   9       21.55       12.67     25.88 o 
   0   8   9     2876.71     2734.85    108.16 o 
   1   8   9     1733.91     1750.33    101.76 o 
   2   8   9     1035.72     1028.86     77.79 o 
   3   8   9      469.29      576.25     56.25 o 
   4   8   9      306.91      211.75     61.67 o 
   5   8   9        0.73      -63.87     60.07 o 
   6   8   9        1.84       31.81     65.41 o 
  -6   9   9      165.13      164.08     56.61 o 
  -5   9   9      308.40      328.99     56.40 o 
  -4   9   9      867.47      986.61     76.54 o 
  -3   9   9      561.88      625.21     61.15 o 
  -2   9   9      412.14      516.12     56.90 o 
  -1   9   9      104.04       70.07     35.44 o 
   0   9   9      567.18      593.00     55.54 o 
   1   9   9      234.11      324.04     40.69 o 
   2   9   9      312.41      242.26     37.64 o 
   3   9   9      789.26      797.29     79.91 o 
   4   9   9      279.01      448.46     77.91 o 
   5   9   9       25.23       18.27     65.12 o 
  -6  10   9        9.99       -2.48     51.36 o 
  -5  10   9        9.44      -18.82     45.99 o 
  -4  10   9      332.89      303.74     54.96 o 
  -3  10   9     1098.34      971.99     75.73 o 
  -2  10   9     2070.62     2167.65    131.58 o 
  -1  10   9     1748.74     1819.04     99.61 o 
   0  10   9      517.77      583.21     48.91 o 
   1  10   9      540.82      624.98     85.89 o 
   2  10   9        6.95       -0.76     40.63 o 
   3  10   9       27.33       68.57     49.06 o 
   4  10   9      228.30      440.14    131.72 o 
   5  10   9       79.90       81.52     67.72 o 
  -5  11   9      195.94      135.27     55.36 o 
  -4  11   9      258.17      284.74     57.27 o 
  -3  11   9       32.42       70.68     40.37 o 
  -2  11   9       65.99       93.48     45.65 o 
  -1  11   9      265.13      271.89     51.10 o 
   0  11   9      837.65      812.96     68.63 o 
   1  11   9     1102.53     1155.95     80.19 o 
   2  11   9     1209.33     1283.63     97.24 o 
   3  11   9      192.84      417.55    118.48 o 
   4  11   9       84.49      130.31     67.34 o 
   5  11   9       85.31      134.22     88.95 o 
  -5  12   9      373.81      253.87     76.28 o 
  -4  12   9      230.88      219.19     58.29 o 
  -3  12   9      132.03      127.72     46.51 o 
  -2  12   9      213.41      275.74     53.67 o 
  -1  12   9      316.78      423.64     55.01 o 
   0  12   9      352.97      414.12     62.60 o 
   1  12   9        0.65       24.23     53.68 o 
   2  12   9        4.77      -40.34     71.74 o 
   3  12   9        8.15      -32.95     87.19 o 
   4  12   9       66.17       68.87    105.06 o 
  -4  13   9        0.85       26.47     63.00 o 
  -3  13   9      139.26      150.63     53.26 o 
  -2  13   9        2.68        5.63     43.89 o 
  -1  13   9        5.79      -54.16     43.02 o 
   0  13   9        0.44      -28.29     46.65 o 
   1  13   9       15.90       39.24     55.75 o 
   2  13   9       10.42       45.15     75.77 o 
   3  13   9        4.54       -7.50    103.12 o 
  -3  14   9      105.38      147.15     86.23 o 
  -2  14   9       19.67      -37.28     51.50 o 
  -1  14   9      167.27      129.87     61.27 o 
   0  14   9       14.75       -5.75     56.82 o 
   1  14   9        4.78      -56.00    112.00 o 
   2  14   9       90.31      -66.92     77.27 o 
  -8   0  10      157.80       -2.96     80.44 o 
  -7   0  10      388.98      339.80     99.88 o 
  -6   0  10     1461.84     1619.78    132.98 o 
  -5   0  10     1563.62     1735.24    221.78 o 
  -4   0  10      425.18      610.83    104.96 o 
  -3   0  10       28.79       80.87     32.21 o 
  -2   0  10     7174.45     7171.23    303.72 o 
  -1   0  10    11240.96    11262.41    462.88 o 
   0   0  10    29361.85    30077.35   1472.35 o 
   1   0  10     2461.20     1890.54    116.19 o 
   2   0  10    13520.50    13357.18    964.88 o 
   3   0  10     2688.92     2745.70    164.48 o 
   4   0  10     1213.85     1147.33    117.69 o 
   5   0  10        5.33       10.98     43.13 o 
   6   0  10      197.99       56.28     57.09 o 
   7   0  10      113.94       79.71     66.23 o 
  -8   1  10       14.51       12.67     58.72 o 
  -7   1  10        0.20      -41.73     38.58 o 
  -6   1  10      345.93      294.24     77.69 o 
  -5   1  10      899.64      920.56     66.40 o 
  -4   1  10     6227.85     5921.18    204.04 o 
  -3   1  10     7830.34     7440.81    223.73 o 
  -2   1  10    10702.29    10018.39    293.74 o 
  -1   1  10     1424.27     1289.23     63.28 o 
   0   1  10     1426.47     1408.58     57.00 o 
   1   1  10      136.63      160.52     26.06 o 
   2   1  10     2005.41     1778.86    126.55 o 
   3   1  10      886.45      762.94     52.37 o 
   4   1  10     3761.98     3328.84    150.86 o 
   5   1  10     1260.87     1358.53     81.63 o 
   6   1  10      667.22      716.90     63.96 o 
   7   1  10       82.45       92.24     69.13 o 
  -8   2  10       29.41      -42.81     60.34 o 
  -7   2  10      286.00      213.27     52.03 o 
  -6   2  10      177.11      150.99     59.60 o 
  -5   2  10      268.10      339.60     47.16 o 
  -4   2  10        3.52       32.55     37.65 o 
  -3   2  10      920.22      992.24     47.05 o 
  -2   2  10     1799.88     1792.35     72.34 o 
  -1   2  10     1806.86     1735.13     61.89 o 
   0   2  10     4108.56     3919.10    120.96 o 
   1   2  10     3206.29     3146.52    125.70 o 
   2   2  10     4795.62     4411.11    169.92 o 
   3   2  10      904.03      925.15     58.59 o 
   4   2  10      187.17      193.42     35.91 o 
   5   2  10       54.73       66.71     41.58 o 
   6   2  10        8.31      -15.12     36.29 o 
   7   2  10       26.03       20.16     51.70 o 
  -8   3  10       21.84       67.47     62.83 o 
  -7   3  10       34.99       15.06     43.22 o 
  -6   3  10      126.37      144.63     43.78 o 
  -5   3  10      787.47      811.43     61.40 o 
  -4   3  10      102.19       95.60     28.70 o 
  -3   3  10       34.23       33.37     34.70 o 
  -2   3  10      142.20      117.32     19.47 o 
  -1   3  10       21.24       42.91     15.78 o 
   0   3  10       96.98      144.52     18.97 o 
   1   3  10        7.06       14.10     19.43 o 
   2   3  10        4.25       33.22     23.95 o 
   3   3  10       55.60      119.44     33.17 o 
   4   3  10      350.21      433.02     46.59 o 
   5   3  10        3.58      -22.21     32.32 o 
   6   3  10       72.62       25.01     46.23 o 
   7   3  10       35.20       49.26     55.77 o 
  -8   4  10        3.27        3.54     91.49 o 
  -7   4  10        0.55       69.72     52.78 o 
  -6   4  10      110.48      122.27     42.54 o 
  -5   4  10      638.61      712.28     60.40 o 
  -4   4  10      292.13      276.74     39.93 o 
  -3   4  10      344.72      376.00     53.64 o 
  -2   4  10       23.38       44.20     18.15 o 
  -1   4  10      691.96      724.35     37.41 o 
   0   4  10      262.88      309.45     34.51 o 
   1   4  10      531.98      536.92     39.53 o 
   2   4  10       38.10       79.06     27.19 o 
   3   4  10      359.03      384.40     43.19 o 
   4   4  10      310.48      317.43     44.83 o 
   5   4  10       87.23       82.84     38.18 o 
   6   4  10      198.68      202.15     56.25 o 
   7   4  10      136.40      237.43    130.33 o 
  -7   5  10      114.21      195.01     63.06 o 
  -6   5  10       18.65       40.72     42.37 o 
  -5   5  10       17.55       23.91     32.63 o 
  -4   5  10       59.42       51.63     31.24 o 
  -3   5  10      798.34      700.92     98.79 o 
  -2   5  10      164.07      153.14     27.54 o 
  -1   5  10      317.54      288.93     26.65 o 
   0   5  10       92.68      140.45     22.75 o 
   1   5  10       92.14      160.80     70.05 o 
   2   5  10      101.72      157.08     37.76 o 
   3   5  10       12.55      104.00     61.97 o 
   4   5  10      376.82      389.83     55.08 o 
   5   5  10      750.80      836.11     68.40 o 
   6   5  10      159.20      191.46     65.72 o 
  -7   6  10       25.69       10.36     58.01 o 
  -6   6  10        0.42      -13.83     40.35 o 
  -5   6  10       63.86       66.40     35.94 o 
  -4   6  10       59.62       71.39     34.08 o 
  -3   6  10       32.57       78.12     31.93 o 
  -2   6  10      228.34      245.58     36.45 o 
  -1   6  10        4.51        5.50     18.60 o 
   0   6  10      239.51      253.88     32.21 o 
   1   6  10        0.30      -23.45     24.07 o 
   2   6  10       79.26       77.05     30.62 o 
   3   6  10     1113.42     1164.61    120.82 o 
   4   6  10       50.15       51.14     35.27 o 
   5   6  10       23.99        5.92     45.21 o 
   6   6  10        9.73      -51.68     60.79 o 
  -7   7  10        3.05       79.06     55.44 o 
  -6   7  10       16.86       25.45     44.47 o 
  -5   7  10       14.82       25.46     37.55 o 
  -4   7  10      468.69      444.26     64.64 o 
  -3   7  10       91.73       73.75     34.98 o 
  -2   7  10      437.76      551.53     52.38 o 
  -1   7  10       39.14       36.11     30.95 o 
   0   7  10       43.06       24.15     21.84 o 
   1   7  10     1664.23     1748.67     81.63 o 
   2   7  10       18.65       24.14     30.01 o 
   3   7  10      202.20      257.84     65.05 o 
   4   7  10      202.03      199.66     44.08 o 
   5   7  10        2.42       23.68     56.39 o 
   6   7  10       11.13       49.92     71.88 o 
  -7   8  10       36.39     -140.65     93.77 o 
  -6   8  10       75.09       81.42     53.72 o 
  -5   8  10      169.42      172.14     49.18 o 
  -4   8  10       21.20       39.93     37.71 o 
  -3   8  10       35.76      -28.60     51.84 o 
  -2   8  10      571.29      573.14     59.12 o 
  -1   8  10     1651.98     1892.89    160.16 o 
   0   8  10      168.41      169.19     39.43 o 
   1   8  10      793.20      831.60     56.57 o 
   2   8  10      361.79      442.90     47.74 o 
   3   8  10       18.54       -5.30     60.76 o 
   4   8  10       25.46      102.36     64.98 o 
   5   8  10       57.36       57.81     92.42 o 
   6   8  10       74.88       46.37     94.14 o 
  -6   9  10       28.61       27.06     49.82 o 
  -5   9  10      256.36      154.76     53.79 o 
  -4   9  10      199.36      189.69     47.15 o 
  -3   9  10      867.12      797.94     67.81 o 
  -2   9  10        7.42       68.41     38.53 o 
  -1   9  10       15.43       -3.70     32.54 o 
   0   9  10       32.24       49.09     30.61 o 
   1   9  10        3.88       51.92     43.74 o 
   2   9  10      679.77      725.13     66.14 o 
   3   9  10      198.34      210.53     54.05 o 
   4   9  10      256.99      197.90     86.27 o 
   5   9  10      155.66       41.41    170.46 o 
  -6  10  10        6.44        1.18     58.33 o 
  -5  10  10       16.47      -70.26     46.84 o 
  -4  10  10      265.90      194.89     51.33 o 
  -3  10  10      130.56      131.04     45.91 o 
  -2  10  10      232.47      205.23     53.09 o 
  -1  10  10        8.66       15.46     35.81 o 
   0  10  10      490.05      526.22     56.71 o 
   1  10  10      304.77      252.99     85.67 o 
   2  10  10        2.94       -7.37     48.18 o 
   3  10  10       61.95       61.48     58.31 o 
   4  10  10       22.93       64.79     81.36 o 
  -5  11  10        1.48      -33.99     47.30 o 
  -4  11  10       74.02       66.15     49.60 o 
  -3  11  10       94.65      122.94     47.50 o 
  -2  11  10      204.82      166.70     44.74 o 
  -1  11  10      818.72      789.26     67.61 o 
   0  11  10      407.91      465.74     55.32 o 
   1  11  10        3.09      -26.49     41.64 o 
   2  11  10       22.31       46.76     49.98 o 
   3  11  10      209.86      228.82    101.54 o 
   4  11  10       11.66       10.33     55.87 o 
  -4  12  10      167.78      166.64     71.63 o 
  -3  12  10      111.36       64.71     48.33 o 
  -2  12  10        2.02       32.22     42.87 o 
  -1  12  10      215.76      221.16     58.88 o 
   0  12  10      813.88      748.61     79.17 o 
   1  12  10      726.89      477.27     87.71 o 
   2  12  10      535.70      542.88    125.70 o 
   3  12  10      212.36       69.61    105.15 o 
  -4  13  10      136.40      153.15     91.77 o 
  -3  13  10      604.38      578.96     84.42 o 
  -2  13  10      904.80      798.98     93.43 o 
  -1  13  10      274.20      205.39     60.08 o 
   0  13  10      142.66      100.44     59.76 o 
   1  13  10       43.04      118.78     63.90 o 
   2  13  10       73.93      218.36    108.95 o 
   3  13  10      169.32      166.34    108.67 o 
  -2  14  10       49.67      -14.67     56.76 o 
  -1  14  10      175.24      145.86     63.26 o 
   0  14  10      266.95      252.74     68.44 o 
   1  14  10      182.92       98.21    132.27 o 
  -8   1  11       21.21       24.26     56.80 o 
  -7   1  11       41.87       64.20     57.09 o 
  -6   1  11       75.29      112.72     48.23 o 
  -5   1  11      145.09       63.27     36.19 o 
  -4   1  11        5.82       24.03     24.25 o 
  -3   1  11       76.25       57.09     20.69 o 
  -2   1  11     1610.55     1642.09     63.82 o 
  -1   1  11       62.38       97.92     24.65 o 
   0   1  11     2424.59     2372.18     77.82 o 
   1   1  11     2245.67     2107.97     91.64 o 
   2   1  11     1081.89     1025.88     61.05 o 
   3   1  11       75.08      116.91     29.67 o 
   4   1  11       74.29       55.67     31.28 o 
   5   1  11       42.80       19.75     33.41 o 
   6   1  11       21.05      -21.73     36.65 o 
   7   1  11       71.77       54.24     88.16 o 
  -8   2  11        0.21       -8.59     53.84 o 
  -7   2  11        1.99       57.57     46.81 o 
  -6   2  11      147.23       89.33     43.05 o 
  -5   2  11      712.18      779.18     60.56 o 
  -4   2  11     1291.90     1189.47     63.07 o 
  -3   2  11      816.75      782.03     45.54 o 
  -2   2  11     2153.66     2173.15    101.10 o 
  -1   2  11     1510.18     1367.76     52.94 o 
   0   2  11       81.84       94.73     16.32 o 
   1   2  11      418.02      493.68     41.07 o 
   2   2  11     2627.13     2554.86    116.54 o 
   3   2  11     2564.45     2443.36    109.32 o 
   4   2  11      998.01     1146.63     72.46 o 
   5   2  11      450.53      409.48     72.16 o 
   6   2  11       77.18      123.51     42.36 o 
   7   2  11        7.10       46.90     53.81 o 
  -8   3  11       45.16      176.15    119.22 o 
  -7   3  11       76.69       82.70     50.56 o 
  -6   3  11       96.83       90.81     42.94 o 
  -5   3  11       78.18       10.94     31.01 o 
  -4   3  11       16.59      -23.74     31.76 o 
  -3   3  11      599.10      601.46     41.57 o 
  -2   3  11      950.99      945.47     71.84 o 
  -1   3  11     5169.34     5163.24    192.58 o 
   0   3  11     5339.42     5049.78    154.19 o 
   1   3  11     5461.16     5342.59    202.77 o 
   2   3  11      125.12      103.49     32.63 o 
   3   3  11       30.11       60.14     29.51 o 
   4   3  11       34.02       80.81     32.35 o 
   5   3  11      386.95      350.36     74.49 o 
   6   3  11       87.30      111.65     44.31 o 
   7   3  11        3.85       87.79     76.55 o 
  -7   4  11      289.70      280.56    125.49 o 
  -6   4  11      223.40      246.23     79.64 o 
  -5   4  11      214.04      204.93     41.09 o 
  -4   4  11      376.33      420.76     45.71 o 
  -3   4  11      143.35      108.34     30.12 o 
  -2   4  11       63.67       54.82     19.50 o 
  -1   4  11       34.58       48.54     19.09 o 
   0   4  11      710.47      688.80     48.70 o 
   1   4  11     2866.58     2716.94    115.27 o 
   2   4  11     2069.37     1833.34    135.57 o 
   3   4  11     2032.55     2098.79    106.47 o 
   4   4  11       75.12      186.43     41.37 o 
   5   4  11      128.71      134.70     40.80 o 
   6   4  11      257.50      351.01     64.49 o 
  -7   5  11       20.57       -9.22     58.87 o 
  -6   5  11      158.50      107.97     58.83 o 
  -5   5  11      638.01      699.64     63.28 o 
  -4   5  11      996.18     1055.60    111.32 o 
  -3   5  11     1219.36     1190.10    123.29 o 
  -2   5  11     1992.66     2020.28     83.45 o 
  -1   5  11      741.76      799.11     42.42 o 
   0   5  11      144.70      129.92     24.38 o 
   1   5  11       21.81       52.68     27.83 o 
   2   5  11       97.51       92.50     33.20 o 
   3   5  11     2131.63     2298.94    157.66 o 
   4   5  11        3.78      -48.86     32.57 o 
   5   5  11      165.74      162.91     44.29 o 
   6   5  11       21.69       13.57     51.23 o 
  -7   6  11      157.83      253.60     85.52 o 
  -6   6  11       73.41      104.37     47.72 o 
  -5   6  11       81.20       73.93     40.17 o 
  -4   6  11       25.83       15.84     32.37 o 
  -3   6  11      638.14      639.78     55.44 o 
  -2   6  11     1589.90     1663.95     87.71 o 
  -1   6  11     4043.06     3672.88    167.25 o 
   0   6  11     2349.20     2240.27    103.61 o 
   1   6  11     3355.27     3045.25    128.63 o 
   2   6  11      151.47      189.00     37.59 o 
   3   6  11       19.08       30.45     32.54 o 
   4   6  11        4.21       12.96     35.05 o 
   5   6  11       21.35       94.96     52.51 o 
   6   6  11       71.34       82.86     71.11 o 
  -7   7  11       40.29      155.58     60.83 o 
  -6   7  11      222.20      183.07     57.13 o 
  -5   7  11      363.25      316.20     52.01 o 
  -4   7  11      933.32      966.51     73.15 o 
  -3   7  11     1927.07     1799.17     97.18 o 
  -2   7  11      522.24      464.87     49.27 o 
  -1   7  11      227.06      203.05     41.84 o 
   0   7  11      973.57     1031.64     52.66 o 
   1   7  11     1949.87     1917.40     87.12 o 
   2   7  11      227.19      265.86     58.15 o 
   3   7  11      119.12      199.17     42.28 o 
   4   7  11      146.67      153.79     44.20 o 
   5   7  11      131.03      165.92     72.15 o 
   6   7  11       33.72      -31.79     67.21 o 
  -6   8  11       33.57       96.37     51.52 o 
  -5   8  11       52.87       94.07     44.14 o 
  -4   8  11       13.61       -0.14     36.93 o 
  -3   8  11        2.31        8.40     34.36 o 
  -2   8  11     1003.00      971.00     70.61 o 
  -1   8  11     2998.91     2777.70    126.53 o 
   0   8  11      130.95      140.86     33.59 o 
   1   8  11      352.70      379.93     41.63 o 
   2   8  11      460.23      481.16     49.87 o 
   3   8  11       33.02       50.47     37.97 o 
   4   8  11      142.88      198.63     82.20 o 
   5   8  11       47.04      110.30     69.85 o 
  -6   9  11        0.81      -35.28     48.75 o 
  -5   9  11        3.86      -48.88     42.37 o 
  -4   9  11       36.35       34.00     42.11 o 
  -3   9  11      883.02      969.81     75.94 o 
  -2   9  11       38.66        7.65     42.42 o 
  -1   9  11     1388.63     1480.14     88.18 o 
   0   9  11      276.57      347.78     47.78 o 
   1   9  11       31.14       47.41     39.71 o 
   2   9  11       47.47       19.50     35.42 o 
   3   9  11        3.83       -2.12     75.44 o 
   4   9  11      130.88      139.40     76.97 o 
   5   9  11      196.49      140.94     77.29 o 
  -6  10  11       15.62      -34.71     81.09 o 
  -5  10  11      137.88      146.33     55.87 o 
  -4  10  11       27.63       16.32     44.43 o 
  -3  10  11      303.13      306.79     53.45 o 
  -2  10  11      453.63      492.14     55.28 o 
  -1  10  11       21.20       42.10     35.69 o 
   0  10  11        6.31       23.75     44.05 o 
   1  10  11      997.59      986.64     75.71 o 
   2  10  11      547.00      616.18    115.29 o 
   3  10  11      763.58      957.38     82.54 o 
   4  10  11      343.69      539.78    115.57 o 
  -5  11  11        9.72      -39.02     60.15 o 
  -4  11  11        0.90       49.65     49.30 o 
  -3  11  11        3.36       -0.66     41.27 o 
  -2  11  11      777.43      796.10     70.20 o 
  -1  11  11      291.31      300.94     49.29 o 
   0  11  11     1133.03     1146.03     95.10 o 
   1  11  11      849.81      875.48     72.42 o 
   2  11  11      225.98      174.85     82.29 o 
   4  11  11       21.76      279.17    107.47 o 
  -4  12  11      244.24      311.51     62.90 o 
  -3  12  11        3.15       22.50     57.38 o 
  -2  12  11       36.12       48.46     47.16 o 
  -1  12  11       68.43       56.39     43.10 o 
   0  12  11      190.76      183.67     54.74 o 
   1  12  11      123.48      146.02     71.16 o 
   2  12  11      264.23      279.82     92.56 o 
  -3  13  11       33.63       61.28     49.70 o 
  -2  13  11      124.50      106.35     78.57 o 
  -1  13  11        0.37       24.17     43.42 o 
   0  13  11        6.33       56.78     64.05 o 
   1  13  11        0.46       57.13    104.92 o 
  -1  14  11      171.34      289.05     69.96 o 
   0  14  11      189.71      203.58     83.37 o 
  -7   0  12       10.99       48.13     75.35 o 
  -6   0  12       73.60       83.24     74.98 o 
  -5   0  12       39.27      -14.10     47.47 o 
  -4   0  12     1143.17     1363.65     86.40 o 
  -3   0  12       11.29        9.54     27.63 o 
  -2   0  12      793.33      802.91     58.41 o 
  -1   0  12     1203.24     1262.50     91.05 o 
   0   0  12      167.05      161.27     54.75 o 
   1   0  12        0.48       22.72     33.31 o 
   2   0  12      797.30      873.60     80.96 o 
   3   0  12      311.10      197.00     49.48 o 
   4   0  12      929.39      778.54     85.61 o 
   5   0  12     1019.32      790.75    279.59 o 
   6   0  12      529.68      459.61    100.52 o 
  -7   1  12        1.48      -54.10     50.45 o 
  -6   1  12        8.22       94.81     43.07 o 
  -5   1  12        4.29      -39.49     29.22 o 
  -4   1  12       70.18       52.36     26.48 o 
  -3   1  12      134.30      189.43     28.25 o 
  -2   1  12     2027.25     2040.17     74.26 o 
  -1   1  12      845.62      919.60     47.28 o 
   0   1  12     3045.07     2782.55    115.97 o 
   1   1  12     1265.00     1219.69     67.45 o 
   2   1  12     1317.77     1408.19     76.11 o 
   3   1  12      476.39      517.24     55.47 o 
   4   1  12      129.16       82.23     35.46 o 
   5   1  12        4.88        4.77     35.20 o 
   6   1  12      136.54      190.98     47.99 o 
  -7   2  12       54.12       15.28     44.78 o 
  -6   2  12      270.76      371.16     57.58 o 
  -5   2  12       72.64       73.70     33.16 o 
  -4   2  12      531.32      553.79     50.99 o 
  -3   2  12     1205.68     1241.26     55.77 o 
  -2   2  12      416.52      398.51     30.52 o 
  -1   2  12       33.00       47.76     17.64 o 
   0   2  12     1828.55     1519.31     77.48 o 
   1   2  12     1745.52     1655.83     81.73 o 
   2   2  12     1158.38     1172.62     68.99 o 
   3   2  12     1448.52     1405.76     90.08 o 
   4   2  12     1282.60     1155.95     74.04 o 
   5   2  12      148.67      147.69     46.57 o 
   6   2  12       89.13       76.72     44.23 o 
  -7   3  12        1.46      -26.74     98.77 o 
  -6   3  12        0.26      -28.63     38.81 o 
  -5   3  12       10.40      -23.16     37.61 o 
  -4   3  12     1061.83      989.95     98.97 o 
  -3   3  12     1632.51     1584.81    120.39 o 
  -2   3  12     5464.41     5510.26    199.45 o 
  -1   3  12     4231.55     4046.78    128.63 o 
   0   3  12     4031.57     3750.31    150.62 o 
   1   3  12     1211.50     1074.58     64.58 o 
   2   3  12       13.16       40.16     29.14 o 
   3   3  12      807.46      724.61     58.47 o 
   4   3  12      274.23      255.17     42.87 o 
   5   3  12      158.43      210.10     51.88 o 
   6   3  12      290.40      214.07     52.07 o 
  -7   4  12       36.97       52.11     60.80 o 
  -6   4  12      678.42      754.43     82.72 o 
  -5   4  12      690.48      725.04     63.28 o 
  -4   4  12     1454.28     1524.38    101.35 o 
  -3   4  12       94.15       96.83     32.18 o 
  -2   4  12      131.06      136.87     23.88 o 
  -1   4  12      984.73      975.58     47.03 o 
   0   4  12     2877.29     2844.49    107.43 o 
   1   4  12     3808.28     3632.55    147.30 o 
   2   4  12     5960.26     5910.23    265.12 o 
   3   4  12     1747.20     1898.39     99.01 o 
   4   4  12      573.36      591.84     57.88 o 
   5   4  12      161.50      195.33     46.45 o 
   6   4  12        3.87       53.36     54.08 o 
  -7   5  12       36.28       -8.03     63.05 o 
  -6   5  12        6.89      -43.35     40.05 o 
  -5   5  12      269.92      326.49     47.96 o 
  -4   5  12     1130.86     1055.31     90.21 o 
  -3   5  12     2404.85     2510.22    116.03 o 
  -2   5  12     2472.28     2429.35    155.70 o 
  -1   5  12     1086.31     1030.21     50.61 o 
   0   5  12      985.13     1056.12     57.52 o 
   1   5  12      231.38      177.81     33.94 o 
   2   5  12        4.50      -17.11     29.86 o 
   3   5  12      230.07      272.96     50.78 o 
   4   5  12     2455.16     2538.56    125.72 o 
   5   5  12      821.94     1094.00     95.93 o 
   6   5  12      167.54      188.81     63.17 o 
  -7   6  12        1.47       14.74     61.53 o 
  -6   6  12      104.79       77.59     46.71 o 
  -5   6  12      115.07       92.52     47.62 o 
  -4   6  12        1.76       20.07     33.95 o 
  -3   6  12      205.60      219.75     39.08 o 
  -2   6  12       89.56       58.63     32.06 o 
  -1   6  12      733.96      678.70     53.70 o 
   0   6  12      189.93      256.55     34.57 o 
   1   6  12      191.03      163.81     36.03 o 
   2   6  12     2170.74     2183.71    119.27 o 
   3   6  12      790.72      889.27     69.30 o 
   4   6  12      359.24      415.27     55.40 o 
   5   6  12      259.02      274.97    163.06 o 
   6   6  12       74.61      131.41     75.21 o 
  -6   7  12       63.98       75.75     49.43 o 
  -5   7  12        5.27       15.08     40.31 o 
  -4   7  12       29.75       83.47     38.06 o 
  -3   7  12       51.18       -4.28     32.23 o 
  -2   7  12       90.65      163.22     47.78 o 
  -1   7  12     1924.02     1991.15    110.54 o 
   0   7  12      937.41      944.68     68.32 o 
   1   7  12       81.04      110.12     33.80 o 
   2   7  12      444.53      456.72     60.92 o 
   3   7  12        3.39      -24.20     50.33 o 
   4   7  12       25.43      -59.11     39.98 o 
   5   7  12       75.85       94.45     91.59 o 
  -6   8  12      165.73      180.94     55.48 o 
  -5   8  12      476.57      596.80     66.24 o 
  -4   8  12      360.83      469.24     58.23 o 
  -3   8  12      191.65      254.10     45.47 o 
  -2   8  12      428.80      495.20     53.47 o 
  -1   8  12      131.61       81.44     59.44 o 
   0   8  12      721.91      765.30     64.01 o 
   1   8  12       69.36       88.32     52.31 o 
   2   8  12      415.47      403.21     49.02 o 
   3   8  12       48.47       33.41     37.62 o 
   4   8  12       10.83      -29.57     47.75 o 
   5   8  12        0.41       40.53     68.17 o 
  -6   9  12        6.71       71.42     53.89 o 
  -5   9  12        3.92      -22.64     45.30 o 
  -4   9  12     1115.82      959.96    113.42 o 
  -3   9  12     1285.40     1318.69    124.06 o 
  -2   9  12      584.26      736.25     65.19 o 
  -1   9  12       13.97      -22.04     42.02 o 
   0   9  12      390.39      486.22     53.93 o 
   1   9  12       31.03       30.70     44.24 o 
   2   9  12       26.44       47.24     75.33 o 
   3   9  12       10.33      -27.82     37.83 o 
   4   9  12      245.66      275.36    102.00 o 
   5   9  12       69.20      -13.88     94.23 o 
  -5  10  12      402.61      416.41     64.86 o 
  -4  10  12       77.65      141.24     52.29 o 
  -3  10  12       17.50       43.67     43.76 o 
  -2  10  12      117.40      103.33     51.22 o 
  -1  10  12      198.00      158.24     44.01 o 
   0  10  12      138.65      137.20     51.08 o 
   1  10  12       49.01       39.95     44.92 o 
   2  10  12      293.28      274.09     58.13 o 
   3  10  12      215.98      368.35     78.42 o 
   4  10  12       37.33      157.08     83.12 o 
  -5  11  12        1.03      -53.02     76.50 o 
  -4  11  12       36.24       39.50     53.25 o 
  -3  11  12       50.28       36.37     43.75 o 
  -2  11  12       23.50       13.00     39.66 o 
  -1  11  12       16.50       61.03     49.07 o 
   0  11  12        1.09      -47.92     48.34 o 
   1  11  12       88.57      172.91     52.03 o 
   2  11  12       38.15       53.25     55.40 o 
   3  11  12      217.78      274.45    117.37 o 
  -4  12  12       35.01       24.25     95.34 o 
  -3  12  12        2.61      -28.33     46.64 o 
  -2  12  12        1.11       31.29     60.94 o 
  -1  12  12      238.77      151.79     70.06 o 
   0  12  12      155.41      140.44     59.39 o 
   1  12  12       36.39        4.63     76.36 o 
   2  12  12        3.20       13.28     59.65 o 
   3  12  12        5.73       87.01     95.34 o 
  -2  13  12       54.67       78.32     65.63 o 
  -1  13  12        3.49       19.98     58.03 o 
   0  13  12        3.88       42.73    105.01 o 
   1  13  12      144.89       94.04     90.53 o 
  -7   1  13       10.81       13.64     52.65 o 
  -6   1  13        1.11       46.63     42.07 o 
  -5   1  13      274.26      366.95     49.13 o 
  -4   1  13      482.96      512.36     44.62 o 
  -3   1  13      205.45      223.24     29.26 o 
  -2   1  13       80.72       89.08     22.40 o 
  -1   1  13      366.04      452.36     43.41 o 
   0   1  13       59.50       52.02     31.37 o 
   1   1  13      695.65      610.78     49.88 o 
   2   1  13      174.29      144.30     32.53 o 
   3   1  13       45.09       17.21     29.20 o 
   4   1  13       14.82        5.76     33.57 o 
   5   1  13       11.97      -26.78     42.46 o 
   6   1  13        2.52       34.98     44.54 o 
  -7   2  13       55.15      128.16     54.13 o 
  -6   2  13       62.80       64.33     62.83 o 
  -5   2  13        6.02       -1.21     62.81 o 
  -4   2  13       88.94       95.60     31.30 o 
  -3   2  13      220.34      227.10     35.08 o 
  -2   2  13     1785.70     1745.71    107.99 o 
  -1   2  13     1680.24     1619.06     71.13 o 
   0   2  13      115.50      120.62     29.99 o 
   1   2  13      327.27      322.76     39.93 o 
   2   2  13       75.15      120.08     32.54 o 
   3   2  13      104.78      115.52     34.33 o 
   4   2  13        1.67       24.01     36.66 o 
   5   2  13       15.68      -26.85     35.26 o 
   6   2  13        8.31        6.07     45.51 o 
  -7   3  13       48.19      161.21     72.33 o 
  -6   3  13       32.86       21.80     72.71 o 
  -5   3  13       50.72       43.63     41.53 o 
  -4   3  13      142.77      114.32     44.78 o 
  -3   3  13      952.11     1000.10     87.75 o 
  -2   3  13       65.45      100.18     22.75 o 
  -1   3  13      308.50      287.55     32.21 o 
   0   3  13     1704.41     1658.61     86.51 o 
   1   3  13      167.89      156.44     33.58 o 
   2   3  13       77.98      109.38     40.24 o 
   3   3  13        5.58       -1.34     31.61 o 
   4   3  13        4.94       16.82     34.46 o 
   5   3  13      135.90      140.13     76.09 o 
   6   3  13        1.21       17.81     44.53 o 
  -7   4  13        0.41       -3.14     61.09 o 
  -6   4  13       37.78       75.69     51.81 o 
  -5   4  13       38.14        4.79     38.79 o 
  -4   4  13      353.10      431.91     48.88 o 
  -3   4  13      225.50      168.58     34.49 o 
  -2   4  13       86.08      104.70     24.45 o 
  -1   4  13      190.95      183.07     29.13 o 
   0   4  13      158.18      191.42     35.12 o 
   1   4  13     1814.72     1669.75     87.93 o 
   2   4  13      380.48      406.95     46.74 o 
   3   4  13       20.27       69.48     35.20 o 
   4   4  13      409.66      351.97     49.97 o 
   5   4  13      169.59      152.18     48.44 o 
   6   4  13       86.87      101.21     60.33 o 
  -7   5  13        7.99      -17.90    103.84 o 
  -6   5  13      145.17      181.72     51.77 o 
  -5   5  13       70.27       66.88     37.64 o 
  -4   5  13        6.47       29.72     32.39 o 
  -3   5  13       24.08       70.25     33.70 o 
  -2   5  13      663.67      728.56     56.23 o 
  -1   5  13     2317.09     2282.28     93.14 o 
   0   5  13     2548.54     2478.19    112.23 o 
   1   5  13      469.89      485.79     48.60 o 
   2   5  13     2073.09     1837.88     97.11 o 
   3   5  13       18.29       31.26     33.94 o 
   4   5  13      559.32      596.86     61.42 o 
   5   5  13        1.03      -40.16     42.64 o 
   6   5  13       22.17       64.61    119.22 o 
  -7   6  13       72.89       -4.03     74.09 o 
  -6   6  13       29.57       -8.49     68.98 o 
  -5   6  13      319.30      326.67     52.80 o 
  -4   6  13      919.60      998.84     74.22 o 
  -3   6  13     1441.41     1341.12     80.76 o 
  -2   6  13     2165.44     2278.48    121.85 o 
  -1   6  13      825.66      802.20     61.13 o 
   0   6  13      226.38      247.56     39.20 o 
   1   6  13        7.51        0.70     31.61 o 
   2   6  13     1672.01     1827.07    119.80 o 
   3   6  13     1225.28     1330.70     87.13 o 
   4   6  13      787.56      831.20     80.59 o 
   5   6  13      113.66       63.05     50.87 o 
  -6   7  13      104.51      219.76     59.08 o 
  -5   7  13       34.44       -0.53     41.47 o 
  -4   7  13       54.29       80.20     38.85 o 
  -3   7  13      163.45      200.44     42.90 o 
  -2   7  13      545.93      706.06     61.44 o 
  -1   7  13      248.39      366.20     55.10 o 
   0   7  13     6712.37     6670.52    295.39 o 
   1   7  13     2882.45     2799.05    125.89 o 
   2   7  13     1522.42     1554.88    152.98 o 
   3   7  13      348.37      463.75     57.01 o 
   4   7  13       15.05       47.92     46.62 o 
   5   7  13       45.58       30.26     71.65 o 
  -6   8  13      152.15      104.69     56.16 o 
  -5   8  13      337.58      348.67     68.08 o 
  -4   8  13      299.49      301.39     52.98 o 
  -3   8  13      185.42      103.81     41.52 o 
  -2   8  13     2208.37     2055.34    109.54 o 
  -1   8  13       95.50      160.95     48.64 o 
   0   8  13       64.52       65.58     44.17 o 
   1   8  13      109.38      129.51     61.78 o 
   2   8  13      651.59      754.07    156.89 o 
   3   8  13      552.70      602.30     64.33 o 
   4   8  13      255.59      397.68    134.31 o 
   5   8  13      128.06      167.63    100.34 o 
  -5   9  13      331.42      243.74     56.29 o 
  -4   9  13       10.00        8.62     44.06 o 
  -3   9  13      543.80      535.13     61.33 o 
  -2   9  13      102.34      127.03     44.08 o 
  -1   9  13      186.20      199.88     51.00 o 
   0   9  13      179.93      194.10     51.63 o 
   1   9  13      165.79      244.85     51.85 o 
   2   9  13       42.81       16.29     47.47 o 
   3   9  13        3.97        0.71     41.88 o 
   4   9  13        1.54       -9.05     87.70 o 
  -5  10  13        0.49      -29.55     48.41 o 
  -4  10  13        8.89       15.82     88.40 o 
  -3  10  13        5.22      -12.92     42.78 o 
  -2  10  13      249.00      242.92     48.77 o 
  -1  10  13      479.39      517.69     70.68 o 
   0  10  13      118.24      235.90    147.78 o 
   1  10  13      108.77       26.56     44.99 o 
   2  10  13        1.66       35.73     50.19 o 
   3  10  13        4.54       38.93     65.89 o 
   4  10  13        0.23       -4.17     92.38 o 
  -4  11  13      168.21      125.78     54.87 o 
  -3  11  13       25.32       73.61     47.32 o 
  -2  11  13       17.48      -37.45     54.51 o 
  -1  11  13        9.14      114.95     53.36 o 
   0  11  13       84.99      173.66     68.71 o 
   1  11  13      509.73      567.07     77.60 o 
   2  11  13       29.85       73.05     62.86 o 
   3  11  13       74.22        5.28     94.23 o 
  -3  12  13       24.91       25.95     59.68 o 
  -2  12  13      139.05      102.17     58.87 o 
  -1  12  13      130.71      208.02     61.66 o 
   0  12  13       23.21       61.36    117.74 o 
   1  12  13       44.16       23.42     84.88 o 
   2  12  13        9.70      100.95     96.08 o 
  -2  13  13        1.74      -30.20     84.28 o 
  -1  13  13        0.88       83.14     59.51 o 
   0  13  13       25.27       84.79     96.64 o 
  -7   0  14      185.76      159.12     85.62 o 
  -6   0  14     1701.63     1653.65    190.50 o 
  -5   0  14     2176.19     2379.35    173.67 o 
  -4   0  14      869.04      900.51     98.16 o 
  -3   0  14      606.06      591.46     57.78 o 
  -2   0  14     1136.47     1299.57     81.92 o 
  -1   0  14      135.48      135.91     48.52 o 
   0   0  14      354.97      389.34     62.05 o 
   1   0  14     1095.77      842.89     85.71 o 
   2   0  14     2397.57     2453.35    160.36 o 
   3   0  14     3480.30     3455.83    330.31 o 
   4   0  14      585.00      552.70    256.96 o 
   5   0  14      340.58      310.90     73.35 o 
   6   0  14       53.85      -24.16     61.24 o 
  -7   1  14      276.18      413.87     80.34 o 
  -6   1  14        1.23       10.67     42.04 o 
  -5   1  14        1.38      -38.93     34.04 o 
  -4   1  14     1049.22      976.57     60.72 o 
  -3   1  14     2518.87     2517.36     92.59 o 
  -2   1  14     2027.36     2046.45     77.39 o 
  -1   1  14     2875.26     2626.34    118.64 o 
   0   1  14     3692.41     3335.45    139.81 o 
   1   1  14     2972.65     2540.91    113.94 o 
   2   1  14      701.34      760.90     59.41 o 
   3   1  14      146.11      110.20     35.39 o 
   4   1  14      145.37       94.66     38.20 o 
   5   1  14       92.56      135.13     57.90 o 
   6   1  14        7.81       26.75     45.36 o 
  -7   2  14       28.75        3.89     59.19 o 
  -6   2  14      111.43      131.85     48.82 o 
  -5   2  14     1127.97     1086.03     90.18 o 
  -4   2  14      544.34      568.81     46.92 o 
  -3   2  14     2308.63     2276.34    108.36 o 
  -2   2  14       68.91       64.33     22.76 o 
  -1   2  14      203.93      234.41     39.53 o 
   0   2  14       51.57       36.22     29.35 o 
   1   2  14      382.18      407.41     90.80 o 
   2   2  14      637.50      595.09     54.44 o 
   3   2  14      608.81      553.73     53.23 o 
   4   2  14      267.28      280.16     44.66 o 
   5   2  14      509.68      557.66     71.40 o 
   6   2  14      112.91       37.65     48.55 o 
  -7   3  14       12.57       37.48     70.27 o 
  -6   3  14       72.93      109.37     65.99 o 
  -5   3  14       33.41       91.56     46.06 o 
  -4   3  14       69.59       46.34     33.30 o 
  -3   3  14      143.04       82.11     27.40 o 
  -2   3  14        0.37      -18.11     23.50 o 
  -1   3  14     4315.97     4257.67    178.60 o 
   0   3  14       37.70       16.32     28.72 o 
   1   3  14     1018.34     1069.98     94.52 o 
   2   3  14      610.76      727.68     75.75 o 
   3   3  14      838.43      947.21     71.22 o 
   4   3  14      424.40      384.45     52.95 o 
   5   3  14        7.39       -2.27     43.07 o 
   6   3  14        0.59       -1.74     68.55 o 
  -7   4  14        0.27       61.34     61.34 o 
  -6   4  14       13.53       61.62     74.95 o 
  -5   4  14        8.50        0.61     37.80 o 
  -4   4  14       72.69       89.41     36.09 o 
  -3   4  14      523.55      501.94     49.51 o 
  -2   4  14     1069.16     1164.63     56.99 o 
  -1   4  14      317.02      344.13     78.70 o 
   0   4  14      324.95      315.28     43.04 o 
   1   4  14      149.16      110.89     35.75 o 
   2   4  14     1073.65      916.34     67.60 o 
   3   4  14      256.52      278.17     46.59 o 
   4   4  14       42.78       -7.71     37.13 o 
   5   4  14      317.36      370.73     59.45 o 
  -7   5  14        0.12      -61.56     59.39 o 
  -6   5  14       13.68       25.61     59.71 o 
  -5   5  14       17.28      -15.17     37.10 o 
  -4   5  14      429.36      420.06     83.53 o 
  -3   5  14       58.40       83.58     34.72 o 
  -2   5  14        3.98      -21.79     34.36 o 
  -1   5  14       91.87       47.01     37.49 o 
   0   5  14      211.05      131.85     37.27 o 
   1   5  14     1714.48     1631.73     91.68 o 
   2   5  14        9.37       46.70     37.32 o 
   3   5  14       27.97       84.20     39.58 o 
   4   5  14      342.12      392.86     56.43 o 
   5   5  14       24.62       26.38     47.21 o 
  -6   6  14       13.86      -48.02     44.84 o 
  -5   6  14       19.69       29.88     44.19 o 
  -4   6  14      104.96      183.57     43.35 o 
  -3   6  14        9.20       38.64     33.27 o 
  -2   6  14      562.63      582.85     64.43 o 
  -1   6  14      331.55      325.24     57.11 o 
   0   6  14      120.43      199.50     39.39 o 
   1   6  14      228.75      196.51     40.54 o 
   2   6  14       72.63       30.25     47.40 o 
   3   6  14      540.24      515.66     59.03 o 
   4   6  14       11.38      -43.21     40.30 o 
   5   6  14        8.69       53.38     52.19 o 
  -6   7  14       19.68       10.30     57.66 o 
  -5   7  14       92.19       16.60     42.87 o 
  -4   7  14        1.57      -21.18     37.36 o 
  -3   7  14      110.72       85.29     40.63 o 
  -2   7  14      769.10      606.61    102.84 o 
  -1   7  14      944.87     1204.13    113.93 o 
   0   7  14      432.98      418.82     91.76 o 
   1   7  14       27.23        1.51     33.77 o 
   2   7  14       10.29        7.48     35.92 o 
   3   7  14      153.91      172.10     56.09 o 
   4   7  14       46.95       16.67     48.04 o 
   5   7  14      491.10      426.35    122.65 o 
  -6   8  14       54.69       73.44     81.87 o 
  -5   8  14      255.89      277.88     56.65 o 
  -4   8  14      252.74      238.73     51.42 o 
  -3   8  14      163.20      158.39     46.05 o 
  -2   8  14      168.54      197.95     62.06 o 
  -1   8  14      686.19      860.85     99.13 o 
   0   8  14      589.48      649.55    112.07 o 
   1   8  14     1398.70     1361.50    100.68 o 
   2   8  14      599.55      613.40     62.48 o 
   3   8  14      393.64      482.31     61.40 o 
   4   8  14       21.29       13.87     51.15 o 
  -5   9  14        5.03       20.75     50.01 o 
  -4   9  14      500.77      443.99     62.60 o 
  -3   9  14     1328.31     1219.48     88.76 o 
  -2   9  14      327.73      476.80    119.32 o 
  -1   9  14      467.76      465.31     80.00 o 
   0   9  14        5.41        9.38     82.98 o 
   1   9  14       11.38      -33.73     45.11 o 
   2   9  14       73.91       69.83     51.42 o 
   3   9  14      310.09      380.32     58.38 o 
   4   9  14      382.39      314.75     97.93 o 
  -4  10  14        1.27      -51.18     46.36 o 
  -3  10  14       84.42       63.19     48.61 o 
  -2  10  14       71.29       52.12     48.47 o 
  -1  10  14     1015.95      845.48    102.22 o 
   0  10  14       74.29       32.98     72.71 o 
   1  10  14      335.99      362.89     69.52 o 
   2  10  14      126.45      161.55     58.73 o 
   3  10  14       59.51      -46.62     68.76 o 
  -4  11  14       10.77      -51.60     66.62 o 
  -3  11  14       17.28       50.89     49.01 o 
  -2  11  14       75.85       84.78    101.36 o 
  -1  11  14       76.91      102.19     62.73 o 
   0  11  14        5.66      -15.21     59.67 o 
   1  11  14      143.19      291.66     80.05 o 
   2  11  14        1.25       53.12     62.75 o 
  -2  12  14       40.83       51.63     56.09 o 
  -1  12  14        2.90       -3.98     63.16 o 
   0  12  14       86.84       62.57     69.18 o 
   1  12  14       82.26      209.38    102.75 o 
  -7   1  15        6.46       31.30     59.85 o 
  -6   1  15        7.41       17.73     59.70 o 
  -5   1  15       35.58      -19.25     35.52 o 
  -4   1  15     1318.21     1299.68     71.80 o 
  -3   1  15       36.73        6.95     36.64 o 
  -2   1  15        0.25       13.96     33.91 o 
  -1   1  15      160.49      196.50     59.28 o 
   0   1  15      959.09      942.86     65.89 o 
   1   1  15     1447.01     1494.91     85.67 o 
   2   1  15      359.77      469.37     65.25 o 
   3   1  15      153.30      205.98     41.66 o 
   4   1  15        8.49       20.05     35.97 o 
   5   1  15       18.34       37.65     43.59 o 
  -7   2  15        2.39      -14.58     50.68 o 
  -6   2  15        1.09       36.13     45.17 o 
  -5   2  15       67.71       92.29     45.10 o 
  -4   2  15      190.81      235.73     41.24 o 
  -3   2  15      107.36      170.70     32.12 o 
  -2   2  15     5117.24     4950.26    196.41 o 
  -1   2  15     2701.39     2425.45    113.05 o 
   0   2  15      733.60      734.46     58.79 o 
   1   2  15       70.77       31.17     31.86 o 
   2   2  15      556.68      585.83     58.81 o 
   3   2  15      146.04      149.96     40.10 o 
   4   2  15      134.48      171.81     44.72 o 
   5   2  15       92.47       78.73     44.58 o 
  -7   3  15      109.91      167.68     68.89 o 
  -6   3  15       89.64       89.20     54.26 o 
  -5   3  15      110.23       63.62     53.20 o 
  -4   3  15      209.72      281.11     44.17 o 
  -3   3  15       93.78      109.25     33.16 o 
  -2   3  15       60.24      115.51     35.81 o 
  -1   3  15       77.51      148.23     36.66 o 
   0   3  15     4223.19     4177.82    171.04 o 
   1   3  15     1523.13     1624.75     90.37 o 
   2   3  15     1121.30     1269.75     81.00 o 
   3   3  15      612.74      635.90     62.14 o 
   4   3  15      284.46      306.66     60.28 o 
   5   3  15       48.52       54.30     48.39 o 
  -6   4  15       76.35      135.97     61.68 o 
  -5   4  15       74.15      116.65     42.58 o 
  -4   4  15      219.61      205.01     42.30 o 
  -3   4  15      507.41      531.69     99.84 o 
  -2   4  15     1067.53     1026.93     78.83 o 
  -1   4  15       59.89       53.72     33.32 o 
   0   4  15     1433.09     1387.03    104.06 o 
   1   4  15      430.35      371.98     47.18 o 
   2   4  15       11.51        0.95     33.44 o 
   3   4  15       65.06       83.55     41.15 o 
   4   4  15       78.89      127.31     47.01 o 
   5   4  15       98.15       59.11     49.80 o 
  -6   5  15       13.81       28.76     56.25 o 
  -5   5  15       29.67       81.21     68.90 o 
  -4   5  15       15.86       22.16     35.57 o 
  -3   5  15       22.65       47.18     33.11 o 
  -2   5  15       45.53      118.57     58.26 o 
  -1   5  15        2.74       10.17     32.27 o 
   0   5  15       30.52        1.57     30.88 o 
   1   5  15       10.02      -10.43     32.73 o 
   2   5  15      906.42     1096.41     77.34 o 
   3   5  15      419.19      474.09     59.37 o 
   4   5  15      268.50      288.72     56.19 o 
   5   5  15      140.76      175.24     68.37 o 
  -6   6  15       12.14       35.98     50.02 o 
  -5   6  15       14.71       23.95     71.17 o 
  -4   6  15       56.44       43.12     38.91 o 
  -3   6  15        0.95      -15.28     32.57 o 
  -2   6  15       44.27       87.47     46.32 o 
  -1   6  15      231.73      203.20     56.60 o 
   0   6  15        1.08       -0.48     33.06 o 
   1   6  15      277.01      336.91     48.94 o 
   2   6  15       62.92       88.42     41.61 o 
   3   6  15      566.51      579.38     64.56 o 
   4   6  15       41.29       14.03     59.33 o 
   5   6  15       58.96      -14.11    116.44 o 
  -6   7  15        7.71       23.38     48.13 o 
  -5   7  15        7.84       12.39     50.30 o 
  -4   7  15        0.48       21.69     49.90 o 
  -3   7  15      126.69      138.77     49.21 o 
  -2   7  15      153.56       85.97     49.06 o 
  -1   7  15       23.93      -30.56     74.00 o 
   0   7  15        1.96      -56.77     72.18 o 
   1   7  15       30.70       27.99     37.29 o 
   2   7  15       80.43       90.13     41.88 o 
   3   7  15      211.20      155.75     50.49 o 
   4   7  15       86.71       84.06     52.07 o 
  -5   8  15      177.58      123.70     52.68 o 
  -4   8  15      280.38      205.34     49.37 o 
  -3   8  15       72.99       88.01     49.83 o 
  -2   8  15      239.95      236.48     57.14 o 
  -1   8  15      137.10       73.21     61.03 o 
   0   8  15       92.09       60.39     62.78 o 
   1   8  15      144.29      129.92     52.16 o 
   2   8  15       56.64       54.92     45.88 o 
   3   8  15       70.85       67.10     55.02 o 
   4   8  15       71.44       74.03     53.46 o 
  -5   9  15      149.02      192.78     62.10 o 
  -4   9  15       33.11       94.45     49.20 o 
  -3   9  15      118.42      145.92     56.43 o 
  -2   9  15       34.60       77.46     52.76 o 
  -1   9  15      145.22       95.54     62.99 o 
   0   9  15      357.00      484.34    100.43 o 
   1   9  15      771.48      808.00     81.37 o 
   2   9  15      437.33      466.04     78.30 o 
   3   9  15      341.48      289.33     74.21 o 
  -4  10  15      244.57      276.50     58.51 o 
  -3  10  15      564.63      706.30     82.70 o 
  -2  10  15      397.47      492.23     73.70 o 
  -1  10  15      920.27      961.63    111.18 o 
   0  10  15      157.26       93.87    144.77 o 
   1  10  15       28.84       57.55     54.75 o 
   2  10  15      112.68      162.27     61.64 o 
   3  10  15      112.92      155.37    110.15 o 
  -3  11  15        0.78       -7.80     69.66 o 
  -2  11  15       79.81       22.31     52.52 o 
  -1  11  15      299.60      513.91    115.94 o 
   0  11  15      625.33      662.68     96.61 o 
   1  11  15      610.12      662.27     97.96 o 
   2  11  15      561.57      684.42    100.07 o 
  -1  12  15       56.75      114.41    100.52 o 
   0  12  15       21.64       86.88     69.17 o 
  -7   0  16       79.47       88.12     88.21 o 
  -6   0  16      841.93     1306.16    177.81 o 
  -5   0  16       26.96      -19.18     52.08 o 
  -4   0  16        1.93       10.59     70.44 o 
  -3   0  16      694.45      864.67     95.94 o 
  -2   0  16     1209.20     1298.97    116.98 o 
  -1   0  16     3723.95     3561.10    213.33 o 
   0   0  16     1719.63     1578.77    126.36 o 
   1   0  16     1837.24     1931.02    153.61 o 
   2   0  16     1223.16     1257.24    117.60 o 
   3   0  16      106.61      134.55     54.99 o 
   4   0  16       96.45       30.05     57.22 o 
   5   0  16      174.24      103.60     77.52 o 
  -7   1  16       26.75       51.19     61.61 o 
  -6   1  16        6.74      106.96     52.44 o 
  -5   1  16       95.36       86.56     44.61 o 
  -4   1  16     1021.81     1106.86     75.90 o 
  -3   1  16      927.64     1089.78     75.21 o 
  -2   1  16      256.81      326.17     46.93 o 
  -1   1  16        1.54       20.01     33.27 o 
   0   1  16       47.26       85.38     36.04 o 
   1   1  16      933.62     1016.97     72.83 o 
   2   1  16      621.98      815.43     66.62 o 
   3   1  16     1448.06     1353.06     87.02 o 
   4   1  16     1334.12     1157.77     83.57 o 
   5   1  16      377.24      333.04     57.85 o 
  -6   2  16        5.58       -0.12     48.40 o 
  -5   2  16      246.01      253.34     54.41 o 
  -4   2  16       14.74       90.25     43.64 o 
  -3   2  16      612.48      648.73     62.26 o 
  -2   2  16      680.21      771.63     62.54 o 
  -1   2  16     1361.65     1411.93     89.66 o 
   0   2  16      492.18      521.20     52.92 o 
   1   2  16      544.35      513.49     52.94 o 
   2   2  16      432.86      409.71     51.80 o 
   3   2  16        2.65      -39.78     36.01 o 
   4   2  16       53.35       91.87     45.02 o 
   5   2  16      131.67       85.40     65.00 o 
  -6   3  16       51.41       76.24     55.54 o 
  -5   3  16       41.12       93.05     49.48 o 
  -4   3  16       10.75       29.76     36.95 o 
  -3   3  16      938.11      864.00    201.23 o 
  -2   3  16       71.11       42.33     35.50 o 
  -1   3  16      733.79      638.71     58.43 o 
   0   3  16       47.59       66.08     53.64 o 
   1   3  16     1556.80     1395.90     85.92 o 
   2   3  16      370.15      326.37     49.06 o 
   3   3  16      501.07      481.45     58.81 o 
   4   3  16       18.59       12.82     49.78 o 
   5   3  16       65.68       37.89     48.98 o 
  -6   4  16      211.45      138.66     60.10 o 
  -5   4  16      574.64      693.55     67.02 o 
  -4   4  16      358.70      427.76     61.22 o 
  -3   4  16      510.03      436.95     68.93 o 
  -2   4  16        5.96       20.41     53.08 o 
  -1   4  16       33.72       39.44     34.57 o 
   0   4  16      213.59      179.53     41.27 o 
   1   4  16       74.66       59.70     36.61 o 
   2   4  16      372.62      423.94     53.41 o 
   3   4  16      211.16      142.81     51.20 o 
   4   4  16      147.77      158.26     49.75 o 
   5   4  16       77.91      171.72     80.61 o 
  -6   5  16        6.25      -35.60     54.32 o 
  -5   5  16        3.80      -40.96     64.02 o 
  -4   5  16      426.08      374.94     52.43 o 
  -3   5  16      113.52      114.64     61.95 o 
  -2   5  16      491.97      563.37     85.55 o 
  -1   5  16      728.64      758.62    115.19 o 
   0   5  16      857.34      822.59     66.04 o 
   1   5  16       15.24       10.04     34.10 o 
   2   5  16      413.04      346.72     52.38 o 
   3   5  16       31.28        3.16     42.40 o 
   4   5  16       10.73       53.07     79.96 o 
  -6   6  16       38.01        2.63     58.89 o 
  -5   6  16       31.23      -38.31     43.59 o 
  -4   6  16       30.68       69.08     55.17 o 
  -3   6  16       88.89      143.62     48.34 o 
  -2   6  16        1.92       37.82     68.13 o 
  -1   6  16       35.37      129.98     65.70 o 
   0   6  16       30.85       31.87     50.86 o 
   1   6  16       70.98       88.69     38.94 o 
   2   6  16      247.33      291.93     50.95 o 
   3   6  16       19.28       75.24     48.45 o 
   4   6  16      278.31      371.26     63.47 o 
  -5   7  16        0.17       15.53     59.71 o 
  -4   7  16        0.03       24.58     42.76 o 
  -3   7  16       23.97       -7.98     43.66 o 
  -2   7  16        1.28       19.05     62.45 o 
  -1   7  16        4.13      -49.67     74.70 o 
   0   7  16        0.95      -33.40     80.42 o 
   1   7  16      328.36      310.72     65.88 o 
   2   7  16      124.72      193.37     57.12 o 
   3   7  16        6.28       46.25     49.13 o 
   4   7  16       27.11      118.42     62.50 o 
  -5   8  16        3.02       18.85     54.78 o 
  -4   8  16       88.60       97.75     55.72 o 
  -3   8  16        0.81        2.79     51.72 o 
  -2   8  16        2.04       52.97     66.42 o 
  -1   8  16       69.11       90.54     65.28 o 
   0   8  16       27.62      -11.39     59.58 o 
   1   8  16       12.48      -22.64     57.28 o 
   2   8  16       85.61       43.63     59.03 o 
   3   8  16       82.34       77.21     51.94 o 
  -4   9  16        0.85       -0.85     51.74 o 
  -3   9  16       86.71       76.30     54.80 o 
  -2   9  16       20.68       40.01     83.49 o 
  -1   9  16        1.07       68.25    145.69 o 
   0   9  16        2.95      -34.85     59.00 o 
   1   9  16        0.19      -40.84     53.09 o 
   2   9  16        0.89       95.08     58.86 o 
   3   9  16       61.96       -2.33     72.33 o 
  -3  10  16        8.04      -17.41     54.30 o 
  -2  10  16        0.01      -12.68     64.48 o 
  -1  10  16        4.53      100.82     71.51 o 
   0  10  16       45.06       14.13     65.09 o 
   1  10  16        3.23        2.26     64.19 o 
   2  10  16       41.28       54.16     62.15 o 
  -2  11  16      135.41       55.82    102.38 o 
  -1  11  16      114.86      201.32     78.15 o 
   0  11  16       19.11       32.76     63.35 o 
  -6   1  17       57.58       80.79     67.66 o 
  -5   1  17        6.26       24.87     42.66 o 
  -4   1  17        1.48      -29.70     55.16 o 
  -3   1  17        9.48       15.56     45.34 o 
  -2   1  17       14.31       43.33     37.76 o 
  -1   1  17       53.97      117.38     39.49 o 
   0   1  17      340.74      367.31     47.70 o 
   1   1  17       87.81       52.20     36.07 o 
   2   1  17      191.50       86.15     39.78 o 
   3   1  17        0.51       22.26     39.33 o 
   4   1  17       22.12      -51.62     65.99 o 
   5   1  17       71.17       75.81    119.59 o 
  -6   2  17       10.31       -9.78     69.51 o 
  -5   2  17      311.63      329.36    130.47 o 
  -4   2  17      104.30      102.59     55.30 o 
  -3   2  17      126.61      148.85     78.06 o 
  -2   2  17      135.80      153.53     49.66 o 
  -1   2  17      101.77       65.70     37.27 o 
   0   2  17       18.60       22.34     34.42 o 
   1   2  17      244.45      316.07     48.01 o 
   2   2  17      542.89      567.78     61.17 o 
   3   2  17      346.36      347.55     54.46 o 
   4   2  17       54.58      -13.52     42.37 o 
  -6   3  17        0.11       22.59     59.13 o 
  -5   3  17        2.46       11.43     45.98 o 
  -4   3  17        1.46       83.19     46.22 o 
  -3   3  17      472.14      442.87     79.13 o 
  -2   3  17       63.03       24.46     34.93 o 
  -1   3  17      554.82      581.41     57.53 o 
   0   3  17      572.64      604.87     59.31 o 
   1   3  17      134.76       90.07     39.99 o 
   2   3  17        2.20       41.67     49.71 o 
   3   3  17       79.35       57.05     41.79 o 
   4   3  17       73.75       85.26     60.94 o 
  -6   4  17       12.23       13.62     56.33 o 
  -5   4  17        0.76      113.03     54.52 o 
  -4   4  17        2.02       22.66     43.01 o 
  -3   4  17        0.85       20.90     60.10 o 
  -2   4  17        3.24      -14.57     50.20 o 
  -1   4  17     1161.16     1212.83     80.63 o 
   0   4  17      238.18      162.78     42.66 o 
   1   4  17      876.17      993.08     80.20 o 
   2   4  17      212.57      194.74     45.78 o 
   3   4  17      184.15      228.50     59.99 o 
   4   4  17       28.94      -16.43     47.44 o 
  -5   5  17      244.30      322.50     85.46 o 
  -4   5  17      170.94      185.52     65.07 o 
  -3   5  17      373.54      401.27     83.17 o 
  -2   5  17      202.47      263.14     72.25 o 
  -1   5  17      162.65      276.04    134.22 o 
   0   5  17      233.42      205.06     46.02 o 
   1   5  17      406.11      475.03     57.17 o 
   2   5  17      415.19      490.66     60.88 o 
   3   5  17      562.41      598.64     67.70 o 
   4   5  17      290.24      329.83     63.25 o 
  -5   6  17        7.11       10.34     46.42 o 
  -4   6  17      102.83      131.75     53.37 o 
  -3   6  17      643.21      803.00    107.14 o 
  -2   6  17     1894.21     2103.42    167.02 o 
  -1   6  17      875.17      881.75    109.77 o 
   0   6  17     1087.11      955.97     89.68 o 
   1   6  17      957.57      739.24     68.64 o 
   2   6  17       48.71      -33.92     43.57 o 
   3   6  17        0.81        5.93     46.51 o 
   4   6  17       30.99       64.69     60.69 o 
  -5   7  17      354.58      391.64     63.07 o 
  -4   7  17      280.41      366.53     70.74 o 
  -3   7  17      302.67      308.15     81.45 o 
  -2   7  17       25.03       44.02     65.75 o 
  -1   7  17       46.11       67.87     66.66 o 
   0   7  17      892.28     1020.76     95.78 o 
   1   7  17      378.73      250.63     65.15 o 
   2   7  17      722.70      887.15     78.11 o 
   3   7  17      526.43      902.69     94.54 o 
  -4   8  17      100.08      112.54     56.76 o 
  -3   8  17      268.80      471.32     98.16 o 
  -2   8  17      523.34      506.17     97.98 o 
  -1   8  17      890.09      823.69    107.00 o 
   0   8  17      531.66      711.01    138.66 o 
   1   8  17       43.84       18.59     55.25 o 
   2   8  17       22.19      -87.07     58.05 o 
   3   8  17        0.89      -45.34     50.79 o 
  -3   9  17       37.33       -9.46     65.99 o 
  -2   9  17        1.89        6.51     85.99 o 
  -1   9  17       40.00       76.72     69.94 o 
   0   9  17        1.62       41.11     66.61 o 
   1   9  17      300.42      259.05     67.76 o 
   2   9  17       92.07      207.52     67.77 o 
  -2  10  17        1.95       47.95    108.58 o 
  -1  10  17       62.25       83.33     83.86 o 
   0  10  17        1.94       20.37     70.77 o 
   1  10  17      106.95       94.58     76.87 o 
  -6   0  18        0.16      -30.55     83.31 o 
  -4   0  18       99.88       69.98     91.64 o 
  -3   0  18      191.58      123.49    121.81 o 
  -2   0  18      282.18      345.72     72.28 o 
  -1   0  18      407.46      445.22     77.91 o 
   0   0  18      647.03      648.74     89.29 o 
   1   0  18      186.83      280.92     70.15 o 
   2   0  18      131.16       54.84     56.86 o 
   3   0  18      246.32      153.51     66.23 o 
   4   0  18       59.26      -53.44     83.58 o 
  -6   1  18      195.61      194.23     75.02 o 
  -5   1  18      107.70      114.80     66.36 o 
  -4   1  18       94.96      143.47     95.43 o 
  -3   1  18      142.92      242.38     54.86 o 
  -2   1  18       50.32       74.19     40.77 o 
  -1   1  18       77.22       46.45     38.54 o 
   0   1  18       79.08       82.98     39.55 o 
   1   1  18        6.47      -41.45     42.95 o 
   2   1  18      742.44      635.44     66.80 o 
   3   1  18       60.65       70.13     46.03 o 
   4   1  18      262.86      111.74     49.82 o 
  -6   2  18       15.71       89.25     90.85 o 
  -5   2  18      120.47      194.78     71.73 o 
  -4   2  18       81.26       85.23     96.82 o 
  -3   2  18       12.56      -20.71     40.50 o 
  -2   2  18      472.25      454.61     56.70 o 
  -1   2  18      509.20      600.60     61.58 o 
   0   2  18     1400.83     1258.14     85.99 o 
   1   2  18      849.21     1029.48     95.74 o 
   2   2  18      299.93      251.94     63.34 o 
   3   2  18      113.87      151.99     50.90 o 
   4   2  18        9.74       13.35     47.29 o 
  -5   3  18       20.13      -43.29    106.96 o 
  -4   3  18      489.44      505.49     91.81 o 
  -3   3  18      881.78      844.14    106.18 o 
  -2   3  18      682.86      659.67     71.85 o 
  -1   3  18      352.68      299.85     50.38 o 
   0   3  18        0.25       22.66     38.85 o 
   1   3  18      124.29      125.21     43.71 o 
   2   3  18      163.16      214.34     50.73 o 
   3   3  18      807.05      974.14     83.19 o 
   4   3  18      367.30      276.76     67.64 o 
  -5   4  18       46.70       44.15     64.00 o 
  -4   4  18       65.56      203.28     82.47 o 
  -3   4  18        0.81      -39.00    106.86 o 
  -2   4  18      744.17      896.73    109.00 o 
  -1   4  18     1035.69     1100.15     80.75 o 
   0   4  18      772.41      809.54     70.38 o 
   1   4  18     1432.46     1503.81    106.17 o 
   2   4  18      492.68      499.03     61.60 o 
   3   4  18      158.14      261.78     95.70 o 
   4   4  18        1.75     -136.21     90.80 o 
  -5   5  18      206.13      178.58     63.43 o 
  -4   5  18      610.35      790.51    110.06 o 
  -3   5  18      214.82      224.01    121.40 o 
  -2   5  18       78.48       99.09     64.96 o 
  -1   5  18      304.76      196.70    109.27 o 
   0   5  18       29.71        8.71     50.15 o 
   1   5  18       57.42       54.33     53.45 o 
   2   5  18      351.94      440.00     61.67 o 
   3   5  18      323.79      321.34     62.56 o 
  -5   6  18        3.89       27.13     57.17 o 
  -4   6  18       82.97       93.63     72.35 o 
  -3   6  18      168.12      206.21    180.27 o 
  -2   6  18      429.85      625.60     97.14 o 
  -1   6  18      131.23      196.87     76.63 o 
   0   6  18       95.79       13.62     53.75 o 
   1   6  18      138.27       38.07     48.69 o 
   2   6  18        4.00       -0.61     47.41 o 
   3   6  18       30.54       17.22     50.47 o 
  -4   7  18        0.72      -55.69     68.88 o 
  -3   7  18       16.71       94.41     89.28 o 
  -2   7  18      182.58      236.20     92.84 o 
  -1   7  18      253.04      356.70     83.48 o 
   0   7  18      645.59      678.65    148.59 o 
   1   7  18       12.88       66.07     59.62 o 
   2   7  18      137.68       51.07     58.56 o 
  -3   8  18       85.42       70.07    137.92 o 
  -2   8  18       43.64       77.20     71.78 o 
  -1   8  18        1.19      -91.08     60.72 o 
   0   8  18       56.77       88.77     70.66 o 
   1   8  18      313.33      211.96     67.51 o 
   2   8  18      546.53      675.77     89.97 o 
  -2   9  18      501.12      438.45     91.79 o 
  -1   9  18       91.04      133.37    105.11 o 
   0   9  18      532.67      678.60    105.51 o 
   1   9  18       27.32        2.04     59.02 o 
  -5   1  19       35.59      250.20    127.83 o 
  -4   1  19       67.09       75.25     98.49 o 
  -3   1  19       50.74       31.12     48.58 o 
  -2   1  19      114.57      127.50     48.87 o 
  -1   1  19       64.14      103.62     43.77 o 
   0   1  19        0.62      -33.69     35.89 o 
   1   1  19       15.34       12.47     40.51 o 
   2   1  19      111.30       50.22     45.14 o 
   3   1  19       34.13       49.11     47.23 o 
  -5   2  19        1.60      -46.47    102.75 o 
  -4   2  19        0.85      -42.21     88.21 o 
  -3   2  19      112.03      144.95     73.13 o 
  -2   2  19      250.71      352.60     55.97 o 
  -1   2  19      239.89      357.32     54.00 o 
   0   2  19      741.95      752.96     70.05 o 
   1   2  19       23.14       29.24     44.45 o 
   2   2  19       75.31       63.00     46.08 o 
   3   2  19       12.15      -40.35     56.35 o 
  -5   3  19      151.93      149.86    127.55 o 
  -4   3  19       98.20       96.52     74.98 o 
  -3   3  19      197.09      211.16     77.12 o 
  -2   3  19      413.45      418.48    136.35 o 
  -1   3  19       11.20       12.12     41.62 o 
   0   3  19        3.82      -57.45     38.30 o 
   1   3  19       81.62      131.24     46.22 o 
   2   3  19       27.19       80.05     48.36 o 
   3   3  19       86.49       38.50     48.93 o 
  -5   4  19       52.87      143.38    131.35 o 
  -4   4  19      118.82      124.66     77.95 o 
  -3   4  19       35.40       62.31     80.67 o 
  -2   4  19       21.08       27.99     66.47 o 
  -1   4  19      318.10      212.53     63.66 o 
   0   4  19       88.24      106.04     49.77 o 
   1   4  19      474.39      510.84     63.46 o 
   2   4  19      375.36      412.86     62.99 o 
   3   4  19       57.11       31.29     49.67 o 
  -4   5  19        8.73      -46.91     84.23 o 
  -3   5  19      299.29      303.25     85.64 o 
  -2   5  19      154.79      195.95     80.13 o 
  -1   5  19      536.54      510.54    115.38 o 
   0   5  19      270.16      208.96     65.38 o 
   1   5  19       82.14      147.99     75.86 o 
   2   5  19       19.86       13.05     46.25 o 
   3   5  19       30.89       79.70     97.01 o 
  -4   6  19       17.02       62.56     75.32 o 
  -3   6  19      247.53      206.57     80.03 o 
  -2   6  19      101.34      197.71     75.71 o 
  -1   6  19       10.35      -32.95     68.09 o 
   0   6  19      152.63      236.63     67.89 o 
   1   6  19      422.88      387.16     75.13 o 
   2   6  19      283.75      318.57     59.49 o 
  -3   7  19       84.98      120.82     74.32 o 
  -2   7  19      112.37      143.37    111.40 o 
  -1   7  19      595.03      668.94    106.39 o 
   0   7  19      262.67      285.02     84.94 o 
   1   7  19      262.76      298.82     73.78 o 
   2   7  19       63.52       23.99    155.46 o 
  -2   8  19        4.46       20.13     66.88 o 
  -1   8  19       31.25       48.49     69.71 o 
   0   8  19      184.67       38.17     69.08 o 
   1   8  19      124.58       92.66     82.07 o 
  -4   0  20      276.73      295.65    125.89 o 
  -3   0  20        6.32      106.82     84.79 o 
  -2   0  20       32.93      -32.18     62.48 o 
  -1   0  20      188.23      192.43     72.26 o 
   0   0  20     1308.95     1331.99    136.02 o 
   1   0  20     1263.54     1147.01    126.83 o 
   2   0  20      987.52     1196.31    218.96 o 
  -5   1  20       85.57      115.80    120.15 o 
  -4   1  20      368.10      276.58    120.61 o 
  -3   1  20      696.84      727.68     82.93 o 
  -2   1  20     1065.04     1128.99     87.12 o 
  -1   1  20      899.17      918.82     79.36 o 
   0   1  20      390.61      443.03     61.99 o 
   1   1  20      177.94      196.30     77.18 o 
   2   1  20       28.59       35.33     47.30 o 
  -4   2  20        6.64      139.59    112.65 o 
  -3   2  20       39.37      108.06     78.82 o 
  -2   2  20      106.44       87.98     50.74 o 
  -1   2  20      229.12      215.92     54.49 o 
   0   2  20      369.25      348.38     64.79 o 
   1   2  20      506.60      506.77     88.57 o 
   2   2  20      659.12      683.05     94.55 o 
  -4   3  20      167.86      333.20     92.80 o 
  -3   3  20       87.10       15.82     73.24 o 
  -2   3  20       53.65      -51.58     64.33 o 
  -1   3  20       82.54      136.03     49.16 o 
   0   3  20      129.24      121.84     50.28 o 
   1   3  20       22.84      -20.51     42.53 o 
   2   3  20       13.36      -69.02     46.01 o 
  -4   4  20       72.26      121.38     83.11 o 
  -3   4  20        3.78       45.39     71.86 o 
  -2   4  20       97.75      -50.28     66.72 o 
  -1   4  20        9.44      -75.95     50.63 o 
   0   4  20      111.64      112.09     47.30 o 
   1   4  20        2.20      -36.72     46.77 o 
   2   4  20       95.31       53.40     50.47 o 
  -4   5  20        1.76      -67.66     97.38 o 
  -3   5  20       11.47       34.85     84.56 o 
  -2   5  20       45.56      -15.92    100.29 o 
  -1   5  20       31.59      -22.76     65.68 o 
   0   5  20       39.17       85.77     66.15 o 
   1   5  20        1.91       46.60     49.04 o 
   2   5  20       28.60       -8.94     65.38 o 
  -3   6  20        0.60       16.94    100.25 o 
  -2   6  20       59.03      135.84     79.50 o 
  -1   6  20        4.70       75.71     68.26 o 
   0   6  20      211.04       25.65     61.44 o 
   1   6  20        4.00        8.25     79.33 o 
  -2   7  20        9.22       -6.57     86.36 o 
  -1   7  20       16.59       52.49     72.30 o 
  -4   1  21        1.13      -41.93    102.19 o 
  -3   1  21       27.99       74.25    106.82 o 
  -2   1  21       97.22      139.91     61.48 o 
  -1   1  21       20.23       72.64     48.43 o 
   0   1  21       74.60      143.18     53.25 o 
   1   1  21      136.71      120.10     54.55 o 
   2   1  21       48.46       52.02     87.84 o 
  -4   2  21       98.43       86.73    115.15 o 
  -3   2  21      221.06      470.79    168.51 o 
  -2   2  21       55.10      100.50     56.24 o 
  -1   2  21      311.09      286.76     59.86 o 
   0   2  21       15.31       35.72     49.01 o 
   1   2  21        7.54        0.92     47.38 o 
   2   2  21       21.27       19.81     89.69 o 
  -3   3  21       23.12       72.63     77.38 o 
  -2   3  21      116.53      157.48     78.66 o 
  -1   3  21      303.96      374.11     63.18 o 
   0   3  21      257.59      241.74     63.16 o 
   1   3  21      350.49      369.27     81.01 o 
  -3   4  21      121.94      229.28     86.22 o 
  -2   4  21      107.42      258.12     86.46 o 
  -1   4  21        8.35      -67.85     70.89 o 
   0   4  21        2.51      -32.36     50.92 o 
   1   4  21       91.42       -9.09    126.63 o 
  -2   5  21       73.19      172.12     79.24 o 
  -1   5  21      315.81      375.51     93.19 o 
   0   5  21      124.41      127.01    191.79 o 
  -3   0  22       16.07       -0.93    100.89 o 
  -2   0  22       57.44      177.47     84.36 o 
  -1   0  22       29.22      110.15     79.71 o 
   0   0  22        4.17      -25.50    137.97 o 
  -3   1  22        6.24      -68.77     89.88 o 
  -2   1  22      228.21      314.46     80.34 o 
  -1   1  22       17.38      -72.71     48.72 o 
   0   1  22      202.74      157.58     58.03 o 
  -2   2  22       45.94      115.64     78.49 o 
  -1   2  22        1.33      -17.49     49.45 o 
   0   2  22       58.14       44.09     53.94 o 
  -2   3  22      376.14      581.85    102.83 o 
  -1   3  22      287.59      391.90     83.28 o 
   0   3  22      610.67      684.64    106.09 o 
                                                 
